# Supplementary material for: Novel link prediction for large-scale miRNA-lncRNA interaction network in a bipartite graph
Source: BMC Med Genomics. 2018 Dec 31;11(Suppl 6):113. doi: 10.1186/s12920-018-0429-8 (PMC6311942; doi:10.1186/s12920-018-0429-8)
Supplement: Supplementary file 1 — The top-50 ranking lists of candidate target lncRNAs for each type of miRNA with the corresponding prediction scores by using miRNA-based group preference. (XLSX 410 kb) [file 12920_2018_429_MOESM1_ESM.xlsx]

## Sheet: Sheet1
Rank	miRNA	lncRNA	Score
1	hsa-let-7a-5p	lnc-SAMD14-2:1	2.4736
2	hsa-let-7a-5p	lnc-RP6-24A23.6.1-1:2	2.38838
3	hsa-let-7a-5p	lnc-ZNF720-2:1	2.30181
4	hsa-let-7a-5p	lnc-TRIOBP-1:1	2.2934
5	hsa-let-7a-5p	lnc-LRRC47-1:2	2.08759
6	hsa-let-7a-5p	lnc-MRPL19-4:1	2.03922
7	hsa-let-7a-5p	lnc-KCNA3-1:1	2.00648
8	hsa-let-7a-5p	lnc-WDR77-1:2	1.97591
9	hsa-let-7a-5p	lnc-NRL-1:2	1.88979
10	hsa-let-7a-5p	lnc-ZNF8-4:1	1.88336
11	hsa-let-7a-5p	lnc-FAM40A-2:1	1.87094
12	hsa-let-7a-5p	lnc-IL17B-2:1	1.84193
13	hsa-let-7a-5p	lnc-C11orf89-2:5	1.79144
14	hsa-let-7a-5p	lnc-LRRD1-1:1	1.78846
15	hsa-let-7a-5p	lnc-SCYL1-1:4	1.78831
16	hsa-let-7a-5p	lnc-RHBDL1-1:2	1.77571
17	hsa-let-7a-5p	lnc-ZFP37-1:1	1.77181
18	hsa-let-7a-5p	lnc-TBC1D28-1:1	1.77086
19	hsa-let-7a-5p	lnc-COG7-2:1	1.76102
20	hsa-let-7a-5p	lnc-PLA2G6-1:1	1.75056
21	hsa-let-7a-5p	lnc-TKT-1:7	1.74135
22	hsa-let-7a-5p	lnc-MAPK15-2:1	1.73519
23	hsa-let-7a-5p	lnc-SMARCC2-1:1	1.69147
24	hsa-let-7a-5p	lnc-EDC4-1:1	1.68956
25	hsa-let-7a-5p	lnc-NAP1L2-1:2	1.68843
26	hsa-let-7a-5p	lnc-BHMT2-1:1	1.68735
27	hsa-let-7a-5p	lnc-KCNAB3-1:2	1.67685
28	hsa-let-7a-5p	lnc-JAM2-2:1	1.64127
29	hsa-let-7a-5p	lnc-ZNF207-2:1	1.63215
30	hsa-let-7a-5p	lnc-TRIM41-2:7	1.58588
31	hsa-let-7a-5p	lnc-SEBOX-2:2	1.56685
32	hsa-let-7a-5p	lnc-SENP3-1:2	1.55634
33	hsa-let-7a-5p	lnc-GNRH1-2:1	1.55437
34	hsa-let-7a-5p	lnc-SNURF-2:1	1.55011
35	hsa-let-7a-5p	lnc-KLHL11-1:1	1.51574
36	hsa-let-7a-5p	lnc-TRIM26-2:4	1.5149
37	hsa-let-7a-5p	lnc-FXR1-1:1	1.51044
38	hsa-let-7a-5p	lnc-CDH3-4:1	1.50236
39	hsa-let-7a-5p	lnc-PDK3-1:1	1.49562
40	hsa-let-7a-5p	lnc-C10orf12-1:1	1.49276
41	hsa-let-7a-5p	lnc-ZNF655-1:2	1.47026
42	hsa-let-7a-5p	lnc-MST1P9-2:4	1.44877
43	hsa-let-7a-5p	lnc-ACBD6-1:1	1.43797
44	hsa-let-7a-5p	lnc-NAP1L2-1:7	1.42394
45	hsa-let-7a-5p	lnc-NAP1L2-1:6	1.42292
46	hsa-let-7a-5p	lnc-AP000769.1-2:1	1.41553
47	hsa-let-7a-5p	lnc-PRDM13-2:1	1.4119
48	hsa-let-7a-5p	lnc-TMED5-1:18	1.41179
49	hsa-let-7a-5p	lnc-NAV1-2:1	1.39849
50	hsa-let-7a-5p	lnc-NOMO1-1:1	1.38357
1	hsa-let-7b-5p	lnc-RP6-24A23.6.1-1:2	2.61732
2	hsa-let-7b-5p	lnc-GNRH1-2:1	2.1145
3	hsa-let-7b-5p	lnc-ACOT1-2:1	2.11341
4	hsa-let-7b-5p	lnc-SENP3-1:2	2.11186
5	hsa-let-7b-5p	lnc-SEBOX-2:2	2.09615
6	hsa-let-7b-5p	lnc-LRRC47-1:2	2.00538
7	hsa-let-7b-5p	lnc-IL17B-2:1	1.98866
8	hsa-let-7b-5p	lnc-NAP1L2-1:2	1.95342
9	hsa-let-7b-5p	lnc-C1orf177-2:5	1.92973
10	hsa-let-7b-5p	lnc-SAMD14-2:1	1.91172
11	hsa-let-7b-5p	lnc-BHMT2-1:1	1.85359
12	hsa-let-7b-5p	lnc-ZNF720-2:1	1.81703
13	hsa-let-7b-5p	lnc-KCNAB3-1:2	1.80225
14	hsa-let-7b-5p	lnc-WASH4P-1:1	1.77995
15	hsa-let-7b-5p	lnc-NAP1L2-1:6	1.75609
16	hsa-let-7b-5p	lnc-STXBP5-1:1	1.74367
17	hsa-let-7b-5p	lnc-SCYL1-1:4	1.73025
18	hsa-let-7b-5p	lnc-NAP1L2-1:1	1.68391
19	hsa-let-7b-5p	lnc-TRIM41-2:7	1.67651
20	hsa-let-7b-5p	lnc-FAM40A-2:1	1.67416
21	hsa-let-7b-5p	lnc-DYNLL2-1:1	1.66067
22	hsa-let-7b-5p	lnc-PRDM13-2:1	1.5977
23	hsa-let-7b-5p	lnc-XXbac-B461K10.4.1-1:1	1.58677
24	hsa-let-7b-5p	lnc-RPS25-1:5	1.58241
25	hsa-let-7b-5p	lnc-LRRD1-1:1	1.56607
26	hsa-let-7b-5p	lnc-WDR5-3:1	1.5653
27	hsa-let-7b-5p	lnc-SENP3-1:1	1.55656
28	hsa-let-7b-5p	lnc-NRL-1:2	1.5449
29	hsa-let-7b-5p	lnc-TBC1D28-1:1	1.54475
30	hsa-let-7b-5p	lnc-AP000769.1-2:1	1.54044
31	hsa-let-7b-5p	lnc-PLEKHM3-1:1	1.53153
32	hsa-let-7b-5p	lnc-TRIOBP-1:1	1.51479
33	hsa-let-7b-5p	lnc-NAP1L2-1:12	1.5083
34	hsa-let-7b-5p	lnc-TMEM105-3:2	1.50291
35	hsa-let-7b-5p	lnc-KIF3B-1:1	1.50113
36	hsa-let-7b-5p	lnc-KLHL11-1:1	1.4761
37	hsa-let-7b-5p	lnc-NAP1L2-1:7	1.47506
38	hsa-let-7b-5p	lnc-PHGR1-1:1	1.44444
39	hsa-let-7b-5p	lnc-TMEM116-2:13	1.42968
40	hsa-let-7b-5p	lnc-ZNF276-1:1	1.41536
41	hsa-let-7b-5p	lnc-PLA2G15-1:1	1.39522
42	hsa-let-7b-5p	lnc-C11orf54-1:1	1.38067
43	hsa-let-7b-5p	lnc-IGIP-2:1	1.36093
44	hsa-let-7b-5p	lnc-NAP1L2-1:5	1.35226
45	hsa-let-7b-5p	lnc-TRMT2B-1:1	1.35134
46	hsa-let-7b-5p	lnc-NAV1-2:1	1.32384
47	hsa-let-7b-5p	lnc-TRIM26-2:4	1.31197
48	hsa-let-7b-5p	lnc-PCBP2-1:1	1.30721
49	hsa-let-7b-5p	lnc-KIAA0101-1:2	1.29179
50	hsa-let-7b-5p	lnc-RP11-1134I14.8.1-1:1	1.28057
1	hsa-let-7c-5p	lnc-LRRC47-1:2	2.71268
2	hsa-let-7c-5p	lnc-RP6-24A23.6.1-1:2	2.39505
3	hsa-let-7c-5p	lnc-FAM40A-2:1	2.05932
4	hsa-let-7c-5p	lnc-SENP3-1:2	2.03862
5	hsa-let-7c-5p	lnc-SAMD14-2:1	2.00765
6	hsa-let-7c-5p	lnc-TRIOBP-1:1	1.98607
7	hsa-let-7c-5p	lnc-NRL-1:2	1.97146
8	hsa-let-7c-5p	lnc-LRRD1-1:1	1.91387
9	hsa-let-7c-5p	lnc-NAP1L2-1:2	1.85171
10	hsa-let-7c-5p	lnc-SCYL1-1:4	1.84591
11	hsa-let-7c-5p	lnc-PCBP2-1:1	1.84566
12	hsa-let-7c-5p	lnc-C11orf89-2:5	1.82615
13	hsa-let-7c-5p	lnc-SEBOX-2:2	1.72184
14	hsa-let-7c-5p	lnc-KCNA3-1:1	1.69877
15	hsa-let-7c-5p	lnc-GNRH1-2:1	1.68643
16	hsa-let-7c-5p	lnc-ZNF720-2:1	1.66314
17	hsa-let-7c-5p	lnc-ERN1-1:1	1.65385
18	hsa-let-7c-5p	lnc-FXR1-1:1	1.62961
19	hsa-let-7c-5p	lnc-PDK3-1:1	1.6254
20	hsa-let-7c-5p	lnc-CXXC11-2:1	1.61965
21	hsa-let-7c-5p	lnc-STXBP5-1:1	1.60412
22	hsa-let-7c-5p	lnc-KLHL11-1:1	1.59338
23	hsa-let-7c-5p	lnc-CCNB1IP1-1:1	1.58496
24	hsa-let-7c-5p	lnc-SULT1A4-1:1	1.58336
25	hsa-let-7c-5p	lnc-AP000769.1-2:1	1.57891
26	hsa-let-7c-5p	lnc-THTPA-1:1	1.57431
27	hsa-let-7c-5p	lnc-C10orf12-1:1	1.5349
28	hsa-let-7c-5p	lnc-MAGEA8-2:3	1.53031
29	hsa-let-7c-5p	lnc-KCNAB3-1:2	1.50193
30	hsa-let-7c-5p	lnc-EFCAB8-1:1	1.49645
31	hsa-let-7c-5p	lnc-MRPL19-4:1	1.47438
32	hsa-let-7c-5p	lnc-ZNF655-1:2	1.45606
33	hsa-let-7c-5p	lnc-RPS25-1:5	1.44533
34	hsa-let-7c-5p	lnc-C11orf54-1:1	1.43837
35	hsa-let-7c-5p	lnc-TMEM116-2:13	1.43815
36	hsa-let-7c-5p	lnc-ACOT1-2:1	1.43217
37	hsa-let-7c-5p	lnc-WASH4P-1:1	1.42377
38	hsa-let-7c-5p	lnc-PCID2-3:1	1.41622
39	hsa-let-7c-5p	lnc-FAM83B-1:1	1.39978
40	hsa-let-7c-5p	lnc-DCUN1D5-1:1	1.39283
41	hsa-let-7c-5p	lnc-SAMD11-1:1	1.37203
42	hsa-let-7c-5p	lnc-PRPF6-1:2	1.37034
43	hsa-let-7c-5p	lnc-R3HDM2-1:1	1.33687
44	hsa-let-7c-5p	lnc-CDKN1C-3:1	1.33576
45	hsa-let-7c-5p	lnc-TKT-1:7	1.33081
46	hsa-let-7c-5p	lnc-SENP3-1:1	1.31679
47	hsa-let-7c-5p	lnc-MRPS25-1:5	1.30729
48	hsa-let-7c-5p	lnc-OSBP2-2:7	1.30455
49	hsa-let-7c-5p	lnc-NAP1L2-1:7	1.29725
50	hsa-let-7c-5p	lnc-BHMT2-1:1	1.29038
1	hsa-let-7d-5p	lnc-RP6-24A23.6.1-1:2	2.28673
2	hsa-let-7d-5p	lnc-SAMD14-2:1	2.18337
3	hsa-let-7d-5p	lnc-GNRH1-2:1	2.09996
4	hsa-let-7d-5p	lnc-LRRC47-1:2	1.9968
5	hsa-let-7d-5p	lnc-FAM40A-2:1	1.9677
6	hsa-let-7d-5p	lnc-IL17B-2:1	1.77428
7	hsa-let-7d-5p	lnc-DDOST-1:1	1.71763
8	hsa-let-7d-5p	lnc-SENP3-1:2	1.69094
9	hsa-let-7d-5p	lnc-ERN1-1:1	1.68843
10	hsa-let-7d-5p	lnc-AP000769.1-2:1	1.66641
11	hsa-let-7d-5p	lnc-SEBOX-2:2	1.65076
12	hsa-let-7d-5p	lnc-PRDM13-2:1	1.64809
13	hsa-let-7d-5p	lnc-TBC1D28-1:1	1.6397
14	hsa-let-7d-5p	lnc-KLHL11-1:1	1.63617
15	hsa-let-7d-5p	lnc-NAP1L2-1:2	1.62024
16	hsa-let-7d-5p	lnc-WASH4P-1:1	1.59358
17	hsa-let-7d-5p	lnc-LRRD1-1:1	1.57735
18	hsa-let-7d-5p	lnc-BHMT2-1:1	1.56275
19	hsa-let-7d-5p	lnc-NRL-1:2	1.55316
20	hsa-let-7d-5p	lnc-PDK3-1:1	1.55054
21	hsa-let-7d-5p	lnc-ZNF720-2:1	1.54508
22	hsa-let-7d-5p	lnc-GPC5-1:2	1.53569
23	hsa-let-7d-5p	lnc-ACOT1-2:1	1.49597
24	hsa-let-7d-5p	lnc-TRIOBP-1:1	1.47601
25	hsa-let-7d-5p	lnc-CDRT15-2:1	1.45723
26	hsa-let-7d-5p	lnc-RHBDL1-1:2	1.45219
27	hsa-let-7d-5p	lnc-C11orf54-1:1	1.42937
28	hsa-let-7d-5p	lnc-KIF3B-1:1	1.42305
29	hsa-let-7d-5p	lnc-AGRP-5:1	1.42172
30	hsa-let-7d-5p	lnc-MAGEA8-2:3	1.41883
31	hsa-let-7d-5p	lnc-SLCO5A1-1:1	1.41188
32	hsa-let-7d-5p	lnc-PLA2G6-1:1	1.36561
33	hsa-let-7d-5p	lnc-C1orf177-2:5	1.3553
34	hsa-let-7d-5p	lnc-TRIM41-2:7	1.35447
35	hsa-let-7d-5p	lnc-STXBP5-1:1	1.34816
36	hsa-let-7d-5p	lnc-SCYL1-1:4	1.34364
37	hsa-let-7d-5p	lnc-TKT-1:7	1.34192
38	hsa-let-7d-5p	lnc-HOXB4-1:1	1.33811
39	hsa-let-7d-5p	lnc-PLEKHM3-1:1	1.33483
40	hsa-let-7d-5p	lnc-TRMT2B-1:1	1.33354
41	hsa-let-7d-5p	lnc-WDR5-3:1	1.3268
42	hsa-let-7d-5p	lnc-CTSL1-1:1	1.30365
43	hsa-let-7d-5p	lnc-ALYREF-1:1	1.27666
44	hsa-let-7d-5p	lnc-SNURF-2:1	1.2687
45	hsa-let-7d-5p	lnc-EDC4-1:1	1.25464
46	hsa-let-7d-5p	lnc-MCTP2-1:1	1.24373
47	hsa-let-7d-5p	lnc-WWP2-2:1	1.2273
48	hsa-let-7d-5p	lnc-NAV1-2:1	1.22692
49	hsa-let-7d-5p	lnc-NAP1L2-1:7	1.22632
50	hsa-let-7d-5p	lnc-THTPA-1:1	1.21724
1	hsa-let-7e-5p	lnc-C11orf89-2:5	2.60206
2	hsa-let-7e-5p	lnc-TRIOBP-1:1	2.36307
3	hsa-let-7e-5p	lnc-SAMD14-2:1	2.33346
4	hsa-let-7e-5p	lnc-AP000769.1-2:1	2.28772
5	hsa-let-7e-5p	lnc-SEBOX-2:2	2.09644
6	hsa-let-7e-5p	lnc-BHMT2-1:1	2.05377
7	hsa-let-7e-5p	lnc-IL17B-2:1	1.8211
8	hsa-let-7e-5p	lnc-NRL-1:2	1.81021
9	hsa-let-7e-5p	lnc-CDKN1C-3:1	1.80998
10	hsa-let-7e-5p	lnc-FAM40A-2:1	1.78323
11	hsa-let-7e-5p	lnc-DDOST-1:1	1.75692
12	hsa-let-7e-5p	lnc-TMEM105-3:2	1.71461
13	hsa-let-7e-5p	lnc-ZNF720-2:1	1.69568
14	hsa-let-7e-5p	lnc-PLA2G6-1:1	1.65413
15	hsa-let-7e-5p	lnc-PRDM13-2:1	1.63936
16	hsa-let-7e-5p	lnc-RP6-24A23.6.1-1:2	1.61822
17	hsa-let-7e-5p	lnc-SCYL1-1:4	1.61721
18	hsa-let-7e-5p	lnc-PDK3-1:1	1.5994
19	hsa-let-7e-5p	lnc-SULT1A4-1:1	1.58604
20	hsa-let-7e-5p	lnc-ERN1-1:1	1.58107
21	hsa-let-7e-5p	lnc-SENP3-1:2	1.56445
22	hsa-let-7e-5p	lnc-GNRH1-2:1	1.55558
23	hsa-let-7e-5p	lnc-COG7-2:1	1.54502
24	hsa-let-7e-5p	lnc-SNURF-2:1	1.53915
25	hsa-let-7e-5p	lnc-ALYREF-1:1	1.51489
26	hsa-let-7e-5p	lnc-TRIM41-2:7	1.4937
27	hsa-let-7e-5p	lnc-SLCO5A1-1:1	1.49041
28	hsa-let-7e-5p	lnc-LRRC47-1:2	1.48399
29	hsa-let-7e-5p	lnc-WASH4P-1:1	1.47053
30	hsa-let-7e-5p	lnc-SMARCC2-1:1	1.463
31	hsa-let-7e-5p	lnc-C11orf54-1:1	1.43579
32	hsa-let-7e-5p	lnc-RHBDL1-1:2	1.4099
33	hsa-let-7e-5p	lnc-DCUN1D5-1:1	1.40941
34	hsa-let-7e-5p	lnc-DYNLL2-1:1	1.40575
35	hsa-let-7e-5p	lnc-WDR5-3:1	1.40171
36	hsa-let-7e-5p	lnc-STXBP5-1:1	1.39776
37	hsa-let-7e-5p	lnc-PLEKHM3-1:1	1.3968
38	hsa-let-7e-5p	lnc-TRIM26-2:4	1.35183
39	hsa-let-7e-5p	lnc-ACBD6-1:1	1.34868
40	hsa-let-7e-5p	lnc-ACOT1-2:1	1.33842
41	hsa-let-7e-5p	lnc-GPC5-1:2	1.3371
42	hsa-let-7e-5p	lnc-MRPS25-1:5	1.32309
43	hsa-let-7e-5p	lnc-CDH3-4:1	1.31514
44	hsa-let-7e-5p	lnc-RIMS3-4:1	1.30968
45	hsa-let-7e-5p	lnc-FAM83B-1:1	1.28624
46	hsa-let-7e-5p	lnc-TKT-1:7	1.27779
47	hsa-let-7e-5p	lnc-WWP2-2:1	1.27111
48	hsa-let-7e-5p	lnc-PCBP2-1:1	1.26963
49	hsa-let-7e-5p	lnc-KLHL11-1:1	1.26769
50	hsa-let-7e-5p	lnc-STX6-2:1	1.24601
1	hsa-let-7f-5p	lnc-RP6-24A23.6.1-1:2	2.63635
2	hsa-let-7f-5p	lnc-SAMD14-2:1	2.15588
3	hsa-let-7f-5p	lnc-PRDM13-2:1	2.08777
4	hsa-let-7f-5p	lnc-STXBP5-1:1	2.07191
5	hsa-let-7f-5p	lnc-TRIOBP-1:1	2.05247
6	hsa-let-7f-5p	lnc-LRRC47-1:2	2.00613
7	hsa-let-7f-5p	lnc-RNF125-1:1	1.99195
8	hsa-let-7f-5p	lnc-SENP3-1:2	1.92412
9	hsa-let-7f-5p	lnc-WASH4P-1:1	1.90988
10	hsa-let-7f-5p	lnc-C11orf89-2:5	1.87521
11	hsa-let-7f-5p	lnc-OSBP2-2:7	1.84184
12	hsa-let-7f-5p	lnc-NRL-1:2	1.78715
13	hsa-let-7f-5p	lnc-SEBOX-2:2	1.76191
14	hsa-let-7f-5p	lnc-IL17B-2:1	1.76036
15	hsa-let-7f-5p	lnc-TBC1D28-1:1	1.74841
16	hsa-let-7f-5p	lnc-BHMT2-1:1	1.73512
17	hsa-let-7f-5p	lnc-KCNAB3-1:2	1.71345
18	hsa-let-7f-5p	lnc-COG7-2:1	1.70968
19	hsa-let-7f-5p	lnc-AP000769.1-2:1	1.70078
20	hsa-let-7f-5p	lnc-ACOT1-2:1	1.68736
21	hsa-let-7f-5p	lnc-CDKN1C-3:1	1.66306
22	hsa-let-7f-5p	lnc-GPC5-1:2	1.64352
23	hsa-let-7f-5p	lnc-GNRH1-2:1	1.64038
24	hsa-let-7f-5p	lnc-DYNLL2-1:1	1.63924
25	hsa-let-7f-5p	lnc-KLHL11-1:1	1.62503
26	hsa-let-7f-5p	lnc-TRIM41-2:7	1.62147
27	hsa-let-7f-5p	lnc-ZNF655-1:2	1.60754
28	hsa-let-7f-5p	lnc-GPX5-1:1	1.59226
29	hsa-let-7f-5p	lnc-TRMT2B-1:1	1.57731
30	hsa-let-7f-5p	lnc-NAP1L2-1:2	1.56135
31	hsa-let-7f-5p	lnc-ZNF720-2:1	1.55958
32	hsa-let-7f-5p	lnc-PHGR1-1:1	1.55027
33	hsa-let-7f-5p	lnc-NAP1L2-1:6	1.51745
34	hsa-let-7f-5p	lnc-ERN1-1:1	1.51347
35	hsa-let-7f-5p	lnc-RHBDL1-1:2	1.50746
36	hsa-let-7f-5p	lnc-GUCY1A3-1:1	1.50509
37	hsa-let-7f-5p	lnc-IGIP-2:1	1.50196
38	hsa-let-7f-5p	lnc-FAM40A-2:1	1.49161
39	hsa-let-7f-5p	lnc-LRRD1-1:1	1.47863
40	hsa-let-7f-5p	lnc-RIMS3-4:1	1.4742
41	hsa-let-7f-5p	lnc-DDOST-1:1	1.47066
42	hsa-let-7f-5p	lnc-CXXC11-2:1	1.46049
43	hsa-let-7f-5p	lnc-PMM2-5:1	1.45085
44	hsa-let-7f-5p	lnc-WDR5-3:1	1.44342
45	hsa-let-7f-5p	lnc-PLA2G15-1:1	1.44045
46	hsa-let-7f-5p	lnc-CTSL1-1:1	1.43443
47	hsa-let-7f-5p	lnc-SCYL1-1:4	1.42375
48	hsa-let-7f-5p	lnc-FAM83B-1:1	1.40763
49	hsa-let-7f-5p	lnc-AC135048.13.1-1:1	1.39983
50	hsa-let-7f-5p	lnc-TMEM116-2:13	1.38827
1	hsa-let-7g-5p	lnc-RP6-24A23.6.1-1:2	2.8212
2	hsa-let-7g-5p	lnc-TRIOBP-1:1	2.19188
3	hsa-let-7g-5p	lnc-SENP3-1:2	2.17034
4	hsa-let-7g-5p	lnc-PLEKHM3-1:1	2.03215
5	hsa-let-7g-5p	lnc-LRRC47-1:2	2.00974
6	hsa-let-7g-5p	lnc-OSBP2-2:7	1.93948
7	hsa-let-7g-5p	lnc-TMEM105-3:2	1.92548
8	hsa-let-7g-5p	lnc-SAMD14-2:1	1.8654
9	hsa-let-7g-5p	lnc-KCNA3-1:1	1.86196
10	hsa-let-7g-5p	lnc-DYNLL2-1:1	1.84126
11	hsa-let-7g-5p	lnc-RHBDL1-1:2	1.82824
12	hsa-let-7g-5p	lnc-SEBOX-2:2	1.79469
13	hsa-let-7g-5p	lnc-HOXB4-1:1	1.75382
14	hsa-let-7g-5p	lnc-COG7-2:1	1.73608
15	hsa-let-7g-5p	lnc-ZBTB20-1:1	1.70644
16	hsa-let-7g-5p	lnc-NAP1L2-1:2	1.69573
17	hsa-let-7g-5p	lnc-RPS25-1:5	1.67738
18	hsa-let-7g-5p	lnc-BTN1A1-2:1	1.66931
19	hsa-let-7g-5p	lnc-GNRH1-2:1	1.65275
20	hsa-let-7g-5p	lnc-KCNAB3-1:2	1.64206
21	hsa-let-7g-5p	lnc-NAP1L2-1:6	1.63721
22	hsa-let-7g-5p	lnc-WASH4P-1:1	1.63588
23	hsa-let-7g-5p	lnc-ACOT1-2:1	1.62805
24	hsa-let-7g-5p	lnc-C10orf12-1:1	1.6259
25	hsa-let-7g-5p	lnc-AP000769.1-2:1	1.61333
26	hsa-let-7g-5p	lnc-GPX5-1:1	1.60957
27	hsa-let-7g-5p	lnc-NAP1L2-1:1	1.57555
28	hsa-let-7g-5p	lnc-IL17B-2:1	1.56638
29	hsa-let-7g-5p	lnc-KIAA0101-1:2	1.55565
30	hsa-let-7g-5p	lnc-OTUB1-1:1	1.51864
31	hsa-let-7g-5p	lnc-PCBP2-1:1	1.50176
32	hsa-let-7g-5p	lnc-TRIM41-2:7	1.49644
33	hsa-let-7g-5p	lnc-NAP1L2-1:7	1.47856
34	hsa-let-7g-5p	lnc-WWP2-2:1	1.47669
35	hsa-let-7g-5p	lnc-BHMT2-1:1	1.45096
36	hsa-let-7g-5p	lnc-NRL-1:2	1.44641
37	hsa-let-7g-5p	lnc-RP11-1134I14.8.1-1:1	1.44566
38	hsa-let-7g-5p	lnc-CDKN1C-3:1	1.44255
39	hsa-let-7g-5p	lnc-ERN1-1:1	1.41193
40	hsa-let-7g-5p	lnc-SENP3-1:1	1.41011
41	hsa-let-7g-5p	lnc-WDR77-1:2	1.40145
42	hsa-let-7g-5p	lnc-WDR5-3:1	1.37818
43	hsa-let-7g-5p	lnc-THTPA-1:1	1.36518
44	hsa-let-7g-5p	lnc-SCYL1-1:4	1.36024
45	hsa-let-7g-5p	lnc-ZNF655-1:2	1.35059
46	hsa-let-7g-5p	lnc-ZNF720-2:1	1.34954
47	hsa-let-7g-5p	lnc-XXbac-B461K10.4.1-1:1	1.34822
48	hsa-let-7g-5p	lnc-FAM40A-2:1	1.3479
49	hsa-let-7g-5p	lnc-RBPMS2-1:1	1.33479
50	hsa-let-7g-5p	lnc-PHGR1-1:1	1.3317
1	hsa-let-7i-5p	lnc-RP6-24A23.6.1-1:2	2.42169
2	hsa-let-7i-5p	lnc-SAMD14-2:1	2.35971
3	hsa-let-7i-5p	lnc-SCYL1-1:4	2.33287
4	hsa-let-7i-5p	lnc-LRRC47-1:2	1.91118
5	hsa-let-7i-5p	lnc-SEBOX-2:2	1.89815
6	hsa-let-7i-5p	lnc-SENP3-1:2	1.8936
7	hsa-let-7i-5p	lnc-C11orf89-2:5	1.89325
8	hsa-let-7i-5p	lnc-WWP2-2:1	1.86577
9	hsa-let-7i-5p	lnc-FAM40A-2:1	1.80827
10	hsa-let-7i-5p	lnc-SLCO5A1-1:1	1.80544
11	hsa-let-7i-5p	lnc-ACOT1-2:1	1.76673
12	hsa-let-7i-5p	lnc-C11orf54-1:1	1.76669
13	hsa-let-7i-5p	lnc-NAP1L2-1:1	1.75807
14	hsa-let-7i-5p	lnc-LRRD1-1:1	1.75772
15	hsa-let-7i-5p	lnc-PLEKHM3-1:1	1.73481
16	hsa-let-7i-5p	lnc-PDK3-1:1	1.73115
17	hsa-let-7i-5p	lnc-BHMT2-1:1	1.69663
18	hsa-let-7i-5p	lnc-WASH4P-1:1	1.68389
19	hsa-let-7i-5p	lnc-SNRNP25-1:3	1.62458
20	hsa-let-7i-5p	lnc-KLHL11-1:1	1.61568
21	hsa-let-7i-5p	lnc-NAP1L2-1:7	1.60845
22	hsa-let-7i-5p	lnc-IL17B-2:1	1.60532
23	hsa-let-7i-5p	lnc-GNRH1-2:1	1.58067
24	hsa-let-7i-5p	lnc-IGFBP7-1:2	1.58022
25	hsa-let-7i-5p	lnc-TRIOBP-1:1	1.56979
26	hsa-let-7i-5p	lnc-IGIP-2:1	1.53625
27	hsa-let-7i-5p	lnc-C10orf12-1:1	1.52453
28	hsa-let-7i-5p	lnc-NRL-1:2	1.47241
29	hsa-let-7i-5p	lnc-AP000769.1-2:1	1.46394
30	hsa-let-7i-5p	lnc-RP11-1134I14.8.1-1:1	1.45779
31	hsa-let-7i-5p	lnc-TRIM41-2:7	1.45409
32	hsa-let-7i-5p	lnc-TKT-1:7	1.42963
33	hsa-let-7i-5p	lnc-ZNF720-2:1	1.42269
34	hsa-let-7i-5p	lnc-SENP3-1:1	1.4069
35	hsa-let-7i-5p	lnc-ZNF655-1:2	1.40591
36	hsa-let-7i-5p	lnc-AC135048.13.1-1:1	1.38972
37	hsa-let-7i-5p	lnc-NAV1-2:1	1.38138
38	hsa-let-7i-5p	lnc-NAP1L2-1:2	1.37792
39	hsa-let-7i-5p	lnc-ERN1-1:1	1.32398
40	hsa-let-7i-5p	lnc-PIGM-1:1	1.31073
41	hsa-let-7i-5p	lnc-NAP1L2-1:6	1.30905
42	hsa-let-7i-5p	lnc-NUPL2-1:2	1.30889
43	hsa-let-7i-5p	lnc-DCUN1D5-1:1	1.30088
44	hsa-let-7i-5p	lnc-PMM2-5:1	1.2987
45	hsa-let-7i-5p	lnc-KCNA3-1:1	1.29727
46	hsa-let-7i-5p	lnc-TFB1M-1:1	1.23614
47	hsa-let-7i-5p	lnc-SNURF-2:1	1.22947
48	hsa-let-7i-5p	lnc-HOXB4-1:1	1.22874
49	hsa-let-7i-5p	lnc-C1orf177-2:5	1.2257
50	hsa-let-7i-5p	lnc-FXR1-1:1	1.21897
1	hsa-miR-1	lnc-SNURF-3:18	3.41008
2	hsa-miR-1	lnc-RP6-24A23.6.1-1:2	3.26065
3	hsa-miR-1	lnc-EIF2C2-1:1	3.17039
4	hsa-miR-1	lnc-LINC00482-1:1	3.03305
5	hsa-miR-1	lnc-CDKN1C-3:2	2.98125
6	hsa-miR-1	lnc-SENP3-1:2	2.85027
7	hsa-miR-1	lnc-C11orf89-2:5	2.68504
8	hsa-miR-1	lnc-SCYL1-1:4	2.571
9	hsa-miR-1	lnc-TRIM26-2:4	2.53825
10	hsa-miR-1	lnc-SAMD14-2:1	2.49869
11	hsa-miR-1	lnc-CDH3-4:1	2.49475
12	hsa-miR-1	lnc-STXBP5-1:1	2.46858
13	hsa-miR-1	lnc-PCBP2-1:1	2.46494
14	hsa-miR-1	lnc-PDK3-1:1	2.45709
15	hsa-miR-1	lnc-BHMT2-1:1	2.38425
16	hsa-miR-1	lnc-RHOF-1:8	2.31315
17	hsa-miR-1	lnc-ZNF720-2:1	2.29839
18	hsa-miR-1	lnc-ZBTB20-1:1	2.2739
19	hsa-miR-1	lnc-MRPS25-1:5	2.26227
20	hsa-miR-1	lnc-IL17B-2:1	2.22817
21	hsa-miR-1	lnc-GUCY1A3-1:1	2.20612
22	hsa-miR-1	lnc-U47924.19.1-1:5	2.12094
23	hsa-miR-1	lnc-FAM40A-2:1	2.06292
24	hsa-miR-1	lnc-PLEKHM3-1:1	2.02964
25	hsa-miR-1	lnc-HIF1A-1:1	2.01435
26	hsa-miR-1	lnc-DCUN1D5-1:1	1.95664
27	hsa-miR-1	lnc-FAM22B-1:2	1.94427
28	hsa-miR-1	lnc-NFAT5-2:1	1.89928
29	hsa-miR-1	lnc-APC-6:2	1.89246
30	hsa-miR-1	lnc-SFTPD-2:2	1.86157
31	hsa-miR-1	lnc-CELF6-1:1	1.8492
32	hsa-miR-1	lnc-DYNLL2-1:1	1.83478
33	hsa-miR-1	lnc-SAMD11-1:1	1.82
34	hsa-miR-1	lnc-PRPF6-1:2	1.80289
35	hsa-miR-1	lnc-AP000769.1-2:1	1.77709
36	hsa-miR-1	lnc-PMM2-2:1	1.73127
37	hsa-miR-1	lnc-PLA2G15-1:1	1.7079
38	hsa-miR-1	lnc-NRL-1:2	1.70612
39	hsa-miR-1	lnc-CDKN1C-3:1	1.70566
40	hsa-miR-1	lnc-TAF12-1:7	1.68018
41	hsa-miR-1	lnc-KLHL11-1:1	1.66733
42	hsa-miR-1	lnc-STAC2-1:1	1.65831
43	hsa-miR-1	lnc-YBEY-2:1	1.65735
44	hsa-miR-1	lnc-C11orf10-1:1	1.64269
45	hsa-miR-1	lnc-C9orf95-1:1	1.63853
46	hsa-miR-1	lnc-SEBOX-2:2	1.61582
47	hsa-miR-1	lnc-ARC-1:2	1.61465
48	hsa-miR-1	lnc-XXbac-B461K10.4.1-1:1	1.60653
49	hsa-miR-1	lnc-WDR5-3:1	1.5991
50	hsa-miR-1	lnc-NAP1L2-1:11	1.59657
1	hsa-miR-100-5p	lnc-ZBTB17-1:2	4.05956
2	hsa-miR-100-5p	lnc-EIF2C2-1:1	3.07189
3	hsa-miR-100-5p	lnc-RP6-24A23.6.1-1:2	2.8334
4	hsa-miR-100-5p	lnc-SEBOX-2:2	2.80726
5	hsa-miR-100-5p	lnc-SENP3-1:2	2.67966
6	hsa-miR-100-5p	lnc-CDKN1C-3:2	2.54149
7	hsa-miR-100-5p	lnc-IL17B-2:1	2.52538
8	hsa-miR-100-5p	lnc-SENP3-1:1	2.49532
9	hsa-miR-100-5p	lnc-GNRH1-2:1	2.43836
10	hsa-miR-100-5p	lnc-SAMD14-2:1	2.41577
11	hsa-miR-100-5p	lnc-FAM40A-2:1	2.38918
12	hsa-miR-100-5p	lnc-BHMT2-1:1	2.37058
13	hsa-miR-100-5p	lnc-STXBP5-1:1	2.34467
14	hsa-miR-100-5p	lnc-OTUB1-1:1	2.34449
15	hsa-miR-100-5p	lnc-SCYL1-1:4	2.26654
16	hsa-miR-100-5p	lnc-PLA2G15-1:1	2.24345
17	hsa-miR-100-5p	lnc-ACOT1-2:1	2.18984
18	hsa-miR-100-5p	lnc-LRRC47-1:2	2.15517
19	hsa-miR-100-5p	lnc-AP000769.1-2:1	2.15356
20	hsa-miR-100-5p	lnc-YBEY-2:1	2.13821
21	hsa-miR-100-5p	lnc-SCN8A-1:1	2.10299
22	hsa-miR-100-5p	lnc-XXbac-B461K10.4.1-1:1	2.10158
23	hsa-miR-100-5p	lnc-ZNF720-2:1	2.08715
24	hsa-miR-100-5p	lnc-STAC2-1:1	2.03058
25	hsa-miR-100-5p	lnc-PCBP2-1:1	2.01374
26	hsa-miR-100-5p	lnc-RPS25-1:5	2.00947
27	hsa-miR-100-5p	lnc-GGCT-1:12	1.99527
28	hsa-miR-100-5p	lnc-PLEKHM3-1:1	1.97799
29	hsa-miR-100-5p	lnc-CTSZ-3:1	1.91376
30	hsa-miR-100-5p	lnc-NAP1L2-1:2	1.89879
31	hsa-miR-100-5p	lnc-NRL-1:2	1.89782
32	hsa-miR-100-5p	lnc-TRIM26-2:4	1.89748
33	hsa-miR-100-5p	lnc-PRPF6-1:2	1.88052
34	hsa-miR-100-5p	lnc-PHGR1-1:1	1.87499
35	hsa-miR-100-5p	lnc-DPM1-1:1	1.83912
36	hsa-miR-100-5p	lnc-PDK3-1:1	1.81995
37	hsa-miR-100-5p	lnc-TRPM1-1:3	1.78458
38	hsa-miR-100-5p	lnc-DYNLL2-1:1	1.76982
39	hsa-miR-100-5p	lnc-EDC4-1:1	1.75818
40	hsa-miR-100-5p	lnc-TBC1D28-1:1	1.74282
41	hsa-miR-100-5p	lnc-METTL14-3:1	1.73614
42	hsa-miR-100-5p	lnc-WWP2-2:1	1.7357
43	hsa-miR-100-5p	lnc-CDH3-4:1	1.73079
44	hsa-miR-100-5p	lnc-SLC6A9-4:1	1.72639
45	hsa-miR-100-5p	lnc-HIF1A-1:1	1.71021
46	hsa-miR-100-5p	lnc-OSBP2-2:7	1.70137
47	hsa-miR-100-5p	lnc-TRMT2B-1:1	1.68784
48	hsa-miR-100-5p	lnc-APC-6:2	1.67041
49	hsa-miR-100-5p	lnc-C4orf42-1:2	1.64881
50	hsa-miR-100-5p	lnc-NAP1L2-1:6	1.64325
1	hsa-miR-101-3p	lnc-EIF2C2-1:1	3.15357
2	hsa-miR-101-3p	lnc-BHMT2-1:1	3.11055
3	hsa-miR-101-3p	lnc-CDKN1C-3:2	3.06575
4	hsa-miR-101-3p	lnc-AP000769.1-2:1	3.03915
5	hsa-miR-101-3p	lnc-ERN1-1:1	2.82341
6	hsa-miR-101-3p	lnc-GNRH1-2:1	2.71381
7	hsa-miR-101-3p	lnc-RP6-24A23.6.1-1:2	2.68681
8	hsa-miR-101-3p	lnc-PMM2-6:1	2.53714
9	hsa-miR-101-3p	lnc-SCYL1-1:4	2.47618
10	hsa-miR-101-3p	lnc-WDR77-1:2	2.30821
11	hsa-miR-101-3p	lnc-GUCY1A3-1:1	2.28088
12	hsa-miR-101-3p	lnc-SAMD14-2:1	2.25599
13	hsa-miR-101-3p	lnc-XRCC5-1:2	2.23743
14	hsa-miR-101-3p	lnc-IL17B-2:1	2.22477
15	hsa-miR-101-3p	lnc-S100P-2:2	2.18462
16	hsa-miR-101-3p	lnc-DPM1-1:1	2.1429
17	hsa-miR-101-3p	lnc-SLC6A9-4:1	2.1402
18	hsa-miR-101-3p	lnc-ATMIN-1:1	2.13785
19	hsa-miR-101-3p	lnc-CEBPB-5:1	2.11344
20	hsa-miR-101-3p	lnc-TRIOBP-1:1	2.08151
21	hsa-miR-101-3p	lnc-LRRC47-1:2	2.03162
22	hsa-miR-101-3p	lnc-DDOST-1:1	2.00922
23	hsa-miR-101-3p	lnc-ZNF720-2:1	2.00719
24	hsa-miR-101-3p	lnc-ZNF23-1:1	1.97995
25	hsa-miR-101-3p	lnc-TBC1D28-1:1	1.97824
26	hsa-miR-101-3p	lnc-OGFOD2-1:1	1.96786
27	hsa-miR-101-3p	lnc-DYX1C1-CCPG1-2:2	1.95337
28	hsa-miR-101-3p	lnc-ZNF643-1:1	1.95182
29	hsa-miR-101-3p	lnc-SEBOX-2:2	1.94366
30	hsa-miR-101-3p	lnc-GDF7-1:1	1.9408
31	hsa-miR-101-3p	lnc-TAF12-1:7	1.9352
32	hsa-miR-101-3p	lnc-C10orf12-1:1	1.92275
33	hsa-miR-101-3p	lnc-C14orf49-1:1	1.9091
34	hsa-miR-101-3p	lnc-GS1-211B7.1.1-1:6	1.84891
35	hsa-miR-101-3p	lnc-XXbac-B461K10.4.1-1:1	1.84356
36	hsa-miR-101-3p	lnc-SENP3-1:1	1.81267
37	hsa-miR-101-3p	lnc-CDRT15L2-1:1	1.80108
38	hsa-miR-101-3p	lnc-SLCO5A1-1:1	1.7911
39	hsa-miR-101-3p	lnc-TMEM116-2:13	1.77483
40	hsa-miR-101-3p	lnc-BTN1A1-2:1	1.76645
41	hsa-miR-101-3p	lnc-SENP3-1:2	1.76248
42	hsa-miR-101-3p	lnc-OAZ3-1:2	1.71328
43	hsa-miR-101-3p	lnc-FAM40A-2:1	1.71176
44	hsa-miR-101-3p	lnc-HOXC4-3:1	1.71003
45	hsa-miR-101-3p	lnc-CDH3-4:1	1.7088
46	hsa-miR-101-3p	lnc-KLHL11-1:1	1.70558
47	hsa-miR-101-3p	lnc-CDKN1C-3:1	1.6894
48	hsa-miR-101-3p	lnc-WWP2-2:1	1.66838
49	hsa-miR-101-3p	lnc-PLA2G15-1:1	1.65152
50	hsa-miR-101-3p	lnc-COG7-2:1	1.64998
1	hsa-miR-103a-3p	lnc-PRPF6-1:2	3.37294
2	hsa-miR-103a-3p	lnc-STAT3-1:1	3.21872
3	hsa-miR-103a-3p	lnc-XXbac-B461K10.4.1-1:1	3.17781
4	hsa-miR-103a-3p	lnc-YBEY-2:1	3.16155
5	hsa-miR-103a-3p	lnc-STAC2-1:1	3.13192
6	hsa-miR-103a-3p	lnc-APC-6:2	3.06011
7	hsa-miR-103a-3p	lnc-JPH1-7:3	3.0244
8	hsa-miR-103a-3p	lnc-FAM40A-2:1	2.94082
9	hsa-miR-103a-3p	lnc-B4GALNT3-2:3	2.93567
10	hsa-miR-103a-3p	lnc-TFB1M-1:1	2.92522
11	hsa-miR-103a-3p	lnc-DPM1-1:1	2.89703
12	hsa-miR-103a-3p	lnc-FBN2-2:7	2.89584
13	hsa-miR-103a-3p	lnc-METTL14-3:1	2.7897
14	hsa-miR-103a-3p	lnc-TRPM1-1:3	2.76131
15	hsa-miR-103a-3p	lnc-TAF12-1:7	2.76057
16	hsa-miR-103a-3p	lnc-C11orf10-1:1	2.74309
17	hsa-miR-103a-3p	lnc-SAMD11-1:1	2.73143
18	hsa-miR-103a-3p	lnc-PLA2G15-1:1	2.67137
19	hsa-miR-103a-3p	lnc-SFTPD-2:2	2.65442
20	hsa-miR-103a-3p	lnc-TMPRSS11E-1:2	2.64389
21	hsa-miR-103a-3p	lnc-TRMT2B-1:1	2.60796
22	hsa-miR-103a-3p	lnc-SRCAP-1:1	2.51392
23	hsa-miR-103a-3p	lnc-GGCT-1:12	2.49885
24	hsa-miR-103a-3p	lnc-FAM22B-1:1	2.47531
25	hsa-miR-103a-3p	lnc-WWP2-2:1	2.42349
26	hsa-miR-103a-3p	lnc-GGCT-1:16	2.37326
27	hsa-miR-103a-3p	lnc-OTUB1-1:1	2.34661
28	hsa-miR-103a-3p	lnc-STIM1-1:1	2.34443
29	hsa-miR-103a-3p	lnc-C10orf122-1:2	2.30443
30	hsa-miR-103a-3p	lnc-AC135048.13.1-1:1	2.26527
31	hsa-miR-103a-3p	lnc-EIF6-1:1	2.26519
32	hsa-miR-103a-3p	lnc-CELA3A-1:2	2.22996
33	hsa-miR-103a-3p	lnc-COG7-1:1	2.20595
34	hsa-miR-103a-3p	lnc-AEBP2-3:1	2.20428
35	hsa-miR-103a-3p	lnc-BHMT2-1:1	2.11707
36	hsa-miR-103a-3p	lnc-PTPN3-1:1	2.09491
37	hsa-miR-103a-3p	lnc-ERP44-2:1	2.08912
38	hsa-miR-103a-3p	lnc-VPS18-1:4	2.07488
39	hsa-miR-103a-3p	lnc-DYNLL2-1:1	2.03794
40	hsa-miR-103a-3p	lnc-C1orf186-1:3	2.01646
41	hsa-miR-103a-3p	lnc-RPS25-1:5	2.00906
42	hsa-miR-103a-3p	lnc-WDR5-3:1	1.96652
43	hsa-miR-103a-3p	lnc-OSBP2-2:7	1.95973
44	hsa-miR-103a-3p	lnc-SCYL1-1:4	1.93941
45	hsa-miR-103a-3p	lnc-XKR7-1:1	1.93794
46	hsa-miR-103a-3p	lnc-SBDS-4:1	1.91758
47	hsa-miR-103a-3p	lnc-ZNF8-4:1	1.90608
48	hsa-miR-103a-3p	lnc-TTLL11-1:1	1.90461
49	hsa-miR-103a-3p	lnc-KIAA0825-1:1	1.90081
50	hsa-miR-103a-3p	lnc-HIF1A-1:1	1.8641
1	hsa-miR-106a-5p	lnc-AP3B1-2:1	5.35254
2	hsa-miR-106a-5p	lnc-KLHL11-1:1	5.32226
3	hsa-miR-106a-5p	lnc-GPC5-1:2	5.20926
4	hsa-miR-106a-5p	lnc-C9orf95-1:1	5.15334
5	hsa-miR-106a-5p	lnc-RP11-305N23.1.1-1:5	5.0477
6	hsa-miR-106a-5p	lnc-ADARB1-3:5	4.94931
7	hsa-miR-106a-5p	lnc-SNURF-2:1	4.90743
8	hsa-miR-106a-5p	lnc-NFAT5-2:1	4.90705
9	hsa-miR-106a-5p	lnc-NAP1L2-1:11	4.89144
10	hsa-miR-106a-5p	lnc-GJA10-3:5	4.86761
11	hsa-miR-106a-5p	lnc-SLC7A6OS-1:1	4.64161
12	hsa-miR-106a-5p	lnc-ZNF706-1:1	4.50037
13	hsa-miR-106a-5p	lnc-PANK1-2:2	4.4711
14	hsa-miR-106a-5p	lnc-COL9A2-1:1	4.43147
15	hsa-miR-106a-5p	lnc-ANG-1:1	4.19999
16	hsa-miR-106a-5p	lnc-ALYREF-1:1	4.18206
17	hsa-miR-106a-5p	lnc-CDRT15-2:1	4.01889
18	hsa-miR-106a-5p	lnc-ACER2-1:1	3.92802
19	hsa-miR-106a-5p	lnc-POTEG-4:11	3.75302
20	hsa-miR-106a-5p	lnc-LUZP1-1:1	3.58723
21	hsa-miR-106a-5p	lnc-OGFOD2-1:1	3.44261
22	hsa-miR-106a-5p	lnc-SAMD14-2:1	3.12139
23	hsa-miR-106a-5p	lnc-AC135048.13.1-1:1	2.48848
24	hsa-miR-106a-5p	lnc-RIMS3-4:1	2.41457
25	hsa-miR-106a-5p	lnc-AP000769.1-2:1	2.30688
26	hsa-miR-106a-5p	lnc-AC073263.1-1:1	2.15566
27	hsa-miR-106a-5p	lnc-WWP2-2:1	2.13487
28	hsa-miR-106a-5p	lnc-LRRC3-1:1	2.05773
29	hsa-miR-106a-5p	lnc-MEP1B-1:1	2.03653
30	hsa-miR-106a-5p	lnc-CDKN1C-3:2	2.02759
31	hsa-miR-106a-5p	lnc-RPE-1:1	1.99126
32	hsa-miR-106a-5p	lnc-PMM2-6:1	1.96199
33	hsa-miR-106a-5p	lnc-CDH18-2:1	1.95284
34	hsa-miR-106a-5p	lnc-RP11-1134I14.8.1-1:1	1.84912
35	hsa-miR-106a-5p	lnc-GS1-211B7.1.1-1:6	1.82692
36	hsa-miR-106a-5p	lnc-RP6-24A23.6.1-1:2	1.80918
37	hsa-miR-106a-5p	lnc-DCUN1D5-1:1	1.78427
38	hsa-miR-106a-5p	lnc-COG7-2:1	1.76892
39	hsa-miR-106a-5p	lnc-GUCY1A3-1:1	1.74949
40	hsa-miR-106a-5p	lnc-KB-1980E6.3.1-1:2	1.72087
41	hsa-miR-106a-5p	lnc-OSBP2-2:7	1.68794
42	hsa-miR-106a-5p	lnc-SLC30A7-2:1	1.67416
43	hsa-miR-106a-5p	lnc-ZNF720-2:1	1.65805
44	hsa-miR-106a-5p	lnc-MRPL19-4:1	1.60583
45	hsa-miR-106a-5p	lnc-HIF1A-1:1	1.55485
46	hsa-miR-106a-5p	lnc-EVX1-7:3	1.54089
47	hsa-miR-106a-5p	lnc-ZFP37-1:1	1.52261
48	hsa-miR-106a-5p	lnc-DPM1-1:1	1.49777
49	hsa-miR-106a-5p	lnc-OXR1-1:2	1.46556
50	hsa-miR-106a-5p	lnc-EVX1-5:6	1.4608
1	hsa-miR-106b-5p	lnc-C9orf95-1:1	5.05458
2	hsa-miR-106b-5p	lnc-KLHL11-1:1	4.85215
3	hsa-miR-106b-5p	lnc-NFAT5-2:1	4.68349
4	hsa-miR-106b-5p	lnc-NAP1L2-1:11	4.41545
5	hsa-miR-106b-5p	lnc-AP3B1-2:1	4.36945
6	hsa-miR-106b-5p	lnc-GPC5-1:2	4.229
7	hsa-miR-106b-5p	lnc-ADARB1-3:5	4.03311
8	hsa-miR-106b-5p	lnc-OGFOD2-1:1	3.941
9	hsa-miR-106b-5p	lnc-ALYREF-1:1	3.89862
10	hsa-miR-106b-5p	lnc-RP11-305N23.1.1-1:5	3.63188
11	hsa-miR-106b-5p	lnc-COL9A2-1:1	3.53767
12	hsa-miR-106b-5p	lnc-ANG-1:1	3.46784
13	hsa-miR-106b-5p	lnc-SNURF-2:1	3.42549
14	hsa-miR-106b-5p	lnc-SLC7A6OS-1:1	3.36587
15	hsa-miR-106b-5p	lnc-PANK1-2:2	3.12158
16	hsa-miR-106b-5p	lnc-SCYL1-1:4	3.02654
17	hsa-miR-106b-5p	lnc-ZNF706-1:1	3.00512
18	hsa-miR-106b-5p	lnc-POTEG-4:11	2.94083
19	hsa-miR-106b-5p	lnc-GJA10-3:5	2.8756
20	hsa-miR-106b-5p	lnc-RPE-1:1	2.84557
21	hsa-miR-106b-5p	lnc-AC073263.1-1:1	2.7895
22	hsa-miR-106b-5p	lnc-SAMD14-2:1	2.78357
23	hsa-miR-106b-5p	lnc-CDKN1C-3:2	2.78004
24	hsa-miR-106b-5p	lnc-LRRC3-1:1	2.55952
25	hsa-miR-106b-5p	lnc-WWP2-2:1	2.40863
26	hsa-miR-106b-5p	lnc-MEP1B-1:1	2.22985
27	hsa-miR-106b-5p	lnc-DCUN1D5-1:1	2.19479
28	hsa-miR-106b-5p	lnc-RIMS3-4:1	2.14802
29	hsa-miR-106b-5p	lnc-GUCY1A3-1:1	1.98313
30	hsa-miR-106b-5p	lnc-AC135048.13.1-1:1	1.97482
31	hsa-miR-106b-5p	lnc-COG7-2:1	1.97023
32	hsa-miR-106b-5p	lnc-SLC25A30-3:1	1.9494
33	hsa-miR-106b-5p	lnc-RP6-24A23.6.1-1:2	1.93465
34	hsa-miR-106b-5p	lnc-KB-1980E6.3.1-1:2	1.91224
35	hsa-miR-106b-5p	lnc-EVX1-5:6	1.8859
36	hsa-miR-106b-5p	lnc-PMM2-6:1	1.86143
37	hsa-miR-106b-5p	lnc-RP11-1134I14.8.1-1:1	1.79466
38	hsa-miR-106b-5p	lnc-AGRN-1:1	1.73664
39	hsa-miR-106b-5p	lnc-AP000769.1-2:1	1.62245
40	hsa-miR-106b-5p	lnc-GS1-211B7.1.1-1:6	1.58885
41	hsa-miR-106b-5p	lnc-MRPL19-4:1	1.45606
42	hsa-miR-106b-5p	lnc-CNN3-2:1	1.41923
43	hsa-miR-106b-5p	lnc-MST1P9-2:4	1.40917
44	hsa-miR-106b-5p	lnc-SAMD14-2:2	1.35035
45	hsa-miR-106b-5p	lnc-TRIOBP-1:1	1.3449
46	hsa-miR-106b-5p	lnc-TMEM98-2:3	1.32153
47	hsa-miR-106b-5p	lnc-ACOT1-2:1	1.30885
48	hsa-miR-106b-5p	lnc-SLC30A7-2:1	1.29985
49	hsa-miR-106b-5p	lnc-EVX1-7:3	1.29822
50	hsa-miR-106b-5p	lnc-GLG1-1:1	1.28668
1	hsa-miR-107	lnc-DPM1-1:1	3.47887
2	hsa-miR-107	lnc-STAC2-1:1	3.01592
3	hsa-miR-107	lnc-B4GALNT3-2:3	2.97266
4	hsa-miR-107	lnc-YBEY-2:1	2.95475
5	hsa-miR-107	lnc-TFB1M-1:1	2.92809
6	hsa-miR-107	lnc-XXbac-B461K10.4.1-1:1	2.88133
7	hsa-miR-107	lnc-PLA2G15-1:1	2.87762
8	hsa-miR-107	lnc-APC-6:2	2.86945
9	hsa-miR-107	lnc-TAF12-1:7	2.85344
10	hsa-miR-107	lnc-STAT3-1:1	2.82847
11	hsa-miR-107	lnc-TMPRSS11E-1:2	2.80935
12	hsa-miR-107	lnc-PRPF6-1:2	2.80602
13	hsa-miR-107	lnc-FBN2-2:7	2.7638
14	hsa-miR-107	lnc-FAM22B-1:1	2.62958
15	hsa-miR-107	lnc-BHMT2-1:1	2.60232
16	hsa-miR-107	lnc-TRMT2B-1:1	2.5715
17	hsa-miR-107	lnc-SFTPD-2:2	2.50888
18	hsa-miR-107	lnc-OTUB1-1:1	2.49291
19	hsa-miR-107	lnc-SLC6A9-4:1	2.4406
20	hsa-miR-107	lnc-C11orf10-1:1	2.43574
21	hsa-miR-107	lnc-FAM40A-2:1	2.41518
22	hsa-miR-107	lnc-JPH1-7:3	2.29644
23	hsa-miR-107	lnc-GGCT-1:12	2.27507
24	hsa-miR-107	lnc-RPS25-1:5	2.24426
25	hsa-miR-107	lnc-STIM1-1:1	2.24132
26	hsa-miR-107	lnc-C10orf122-1:2	2.22511
27	hsa-miR-107	lnc-AC135048.13.1-1:1	2.22351
28	hsa-miR-107	lnc-TRPM1-1:3	2.21027
29	hsa-miR-107	lnc-DYNLL2-1:1	2.20653
30	hsa-miR-107	lnc-GGCT-1:16	2.18728
31	hsa-miR-107	lnc-MYO10-1:2	2.18642
32	hsa-miR-107	lnc-METTL14-3:1	2.15192
33	hsa-miR-107	lnc-ZNF720-2:1	2.13771
34	hsa-miR-107	lnc-WWP2-2:1	2.12268
35	hsa-miR-107	lnc-SRCAP-1:1	2.11797
36	hsa-miR-107	lnc-EIF6-1:1	2.10917
37	hsa-miR-107	lnc-CNTRL-1:4	2.07971
38	hsa-miR-107	lnc-C1orf186-1:3	2.07502
39	hsa-miR-107	lnc-CELA3A-1:2	1.99801
40	hsa-miR-107	lnc-EVX1-5:6	1.99483
41	hsa-miR-107	lnc-VPS18-1:4	1.98766
42	hsa-miR-107	lnc-HIF1A-1:1	1.97615
43	hsa-miR-107	lnc-RCL1-1:1	1.97175
44	hsa-miR-107	lnc-AEBP2-3:1	1.96734
45	hsa-miR-107	lnc-ACOT12-1:2	1.94323
46	hsa-miR-107	lnc-PTPN3-1:1	1.85883
47	hsa-miR-107	lnc-OSBP2-2:7	1.84906
48	hsa-miR-107	lnc-SAMD11-1:1	1.84875
49	hsa-miR-107	lnc-RHOF-1:8	1.82534
50	hsa-miR-107	lnc-MRPL19-4:1	1.82523
1	hsa-miR-10a-5p	lnc-EIF2C2-1:1	3.34662
2	hsa-miR-10a-5p	lnc-CDKN1C-3:2	3.0723
3	hsa-miR-10a-5p	lnc-C10orf12-1:1	2.81019
4	hsa-miR-10a-5p	lnc-HIF1A-1:1	2.7411
5	hsa-miR-10a-5p	lnc-GS1-211B7.1.1-1:6	2.63915
6	hsa-miR-10a-5p	lnc-HOXC4-3:1	2.58895
7	hsa-miR-10a-5p	lnc-BHMT2-1:1	2.58113
8	hsa-miR-10a-5p	lnc-ZNF207-2:1	2.45098
9	hsa-miR-10a-5p	lnc-WWP2-2:1	2.38724
10	hsa-miR-10a-5p	lnc-PMM2-6:1	2.35534
11	hsa-miR-10a-5p	lnc-RHOF-1:8	2.33366
12	hsa-miR-10a-5p	lnc-KCNA3-1:1	2.32795
13	hsa-miR-10a-5p	lnc-SNRNP25-1:3	2.30722
14	hsa-miR-10a-5p	lnc-ZNF678-1:1	2.28975
15	hsa-miR-10a-5p	lnc-XXbac-B461K10.4.1-1:1	2.27255
16	hsa-miR-10a-5p	lnc-GGCT-1:12	2.22059
17	hsa-miR-10a-5p	lnc-GNRH1-2:1	2.15931
18	hsa-miR-10a-5p	lnc-STXBP5-1:1	2.08964
19	hsa-miR-10a-5p	lnc-U47924.19.1-1:5	2.05283
20	hsa-miR-10a-5p	lnc-FAM40A-2:1	2.05146
21	hsa-miR-10a-5p	lnc-ACOT1-2:1	2.03115
22	hsa-miR-10a-5p	lnc-SCN8A-1:1	2.02661
23	hsa-miR-10a-5p	lnc-ZNF8-4:1	2.02472
24	hsa-miR-10a-5p	lnc-BTN1A1-2:1	1.92503
25	hsa-miR-10a-5p	lnc-SNAPC5-1:1	1.80766
26	hsa-miR-10a-5p	lnc-SCYL1-1:4	1.78755
27	hsa-miR-10a-5p	lnc-CDYL2-1:1	1.77028
28	hsa-miR-10a-5p	lnc-PDK3-1:1	1.75482
29	hsa-miR-10a-5p	lnc-ZNF720-2:1	1.74142
30	hsa-miR-10a-5p	lnc-CNTRL-1:4	1.70806
31	hsa-miR-10a-5p	lnc-TRIM26-2:4	1.681
32	hsa-miR-10a-5p	lnc-EVX1-5:6	1.67048
33	hsa-miR-10a-5p	lnc-COLEC10-1:1	1.66722
34	hsa-miR-10a-5p	lnc-GAPDH-2:1	1.66428
35	hsa-miR-10a-5p	lnc-U82695.9.1-1:1	1.64876
36	hsa-miR-10a-5p	lnc-APC-6:2	1.64625
37	hsa-miR-10a-5p	lnc-AP000769.1-2:1	1.64615
38	hsa-miR-10a-5p	lnc-COL6A3-5:1	1.63601
39	hsa-miR-10a-5p	lnc-DCUN1D5-1:1	1.63516
40	hsa-miR-10a-5p	lnc-STAC2-1:1	1.62758
41	hsa-miR-10a-5p	lnc-COG7-2:1	1.59128
42	hsa-miR-10a-5p	lnc-RP11-1134I14.8.1-1:1	1.58327
43	hsa-miR-10a-5p	lnc-WDR77-1:2	1.58279
44	hsa-miR-10a-5p	lnc-TMEM55A-2:2	1.58131
45	hsa-miR-10a-5p	lnc-PLA2G6-1:1	1.57689
46	hsa-miR-10a-5p	lnc-SESN3-2:4	1.54213
47	hsa-miR-10a-5p	lnc-C11orf89-2:5	1.53951
48	hsa-miR-10a-5p	lnc-C11orf10-1:1	1.53724
49	hsa-miR-10a-5p	lnc-BCL7C-2:1	1.52816
50	hsa-miR-10a-5p	lnc-ZNF595-1:5	1.52075
1	hsa-miR-10b-5p	lnc-HOXC4-3:1	3.21315
2	hsa-miR-10b-5p	lnc-EIF2C2-1:1	3.1042
3	hsa-miR-10b-5p	lnc-ZNF207-2:1	3.0441
4	hsa-miR-10b-5p	lnc-GS1-211B7.1.1-1:6	2.86068
5	hsa-miR-10b-5p	lnc-HIF1A-1:1	2.85148
6	hsa-miR-10b-5p	lnc-CDKN1C-3:2	2.70722
7	hsa-miR-10b-5p	lnc-SCN8A-1:1	2.65933
8	hsa-miR-10b-5p	lnc-WWP2-2:1	2.65643
9	hsa-miR-10b-5p	lnc-DYNLL2-1:1	2.34985
10	hsa-miR-10b-5p	lnc-TRIOBP-1:1	2.31973
11	hsa-miR-10b-5p	lnc-RHOF-1:8	2.25712
12	hsa-miR-10b-5p	lnc-ACOT1-2:1	2.24552
13	hsa-miR-10b-5p	lnc-SENP3-1:2	2.22777
14	hsa-miR-10b-5p	lnc-C11orf10-1:1	2.21047
15	hsa-miR-10b-5p	lnc-CNTRL-1:4	2.20106
16	hsa-miR-10b-5p	lnc-C10orf12-1:1	2.18394
17	hsa-miR-10b-5p	lnc-U47924.19.1-1:5	2.14345
18	hsa-miR-10b-5p	lnc-PCBP2-1:1	2.06021
19	hsa-miR-10b-5p	lnc-STXBP5-1:1	2.05875
20	hsa-miR-10b-5p	lnc-SCYL1-1:4	2.04142
21	hsa-miR-10b-5p	lnc-PMM2-6:1	2.02939
22	hsa-miR-10b-5p	lnc-GAPDH-2:1	1.99698
23	hsa-miR-10b-5p	lnc-GGCT-1:12	1.97721
24	hsa-miR-10b-5p	lnc-KCNA3-1:1	1.95359
25	hsa-miR-10b-5p	lnc-COLEC10-1:1	1.91721
26	hsa-miR-10b-5p	lnc-METTL14-3:1	1.89291
27	hsa-miR-10b-5p	lnc-ERGIC2-2:1	1.88068
28	hsa-miR-10b-5p	lnc-COX10-3:1	1.84978
29	hsa-miR-10b-5p	lnc-OGFOD2-1:1	1.84611
30	hsa-miR-10b-5p	lnc-SAMD14-2:1	1.84489
31	hsa-miR-10b-5p	lnc-ZNF678-1:1	1.83973
32	hsa-miR-10b-5p	lnc-BCL7C-2:1	1.83386
33	hsa-miR-10b-5p	lnc-SCD-1:10	1.82563
34	hsa-miR-10b-5p	lnc-COG7-2:1	1.82456
35	hsa-miR-10b-5p	lnc-ZNF322-1:1	1.81572
36	hsa-miR-10b-5p	lnc-PRKD1-2:5	1.80626
37	hsa-miR-10b-5p	lnc-AGER-1:1	1.80474
38	hsa-miR-10b-5p	lnc-ZNF8-4:1	1.80173
39	hsa-miR-10b-5p	lnc-CWF19L2-1:1	1.79909
40	hsa-miR-10b-5p	lnc-STAC2-1:1	1.75633
41	hsa-miR-10b-5p	lnc-AP000769.1-2:1	1.74006
42	hsa-miR-10b-5p	lnc-U82695.9.1-1:1	1.72226
43	hsa-miR-10b-5p	lnc-PLA2G15-1:1	1.69835
44	hsa-miR-10b-5p	lnc-CTSL2-3:1	1.67854
45	hsa-miR-10b-5p	lnc-SENP3-1:1	1.67509
46	hsa-miR-10b-5p	lnc-MRPL19-4:1	1.66872
47	hsa-miR-10b-5p	lnc-TMEM116-2:13	1.66501
48	hsa-miR-10b-5p	lnc-WDR77-1:2	1.65932
49	hsa-miR-10b-5p	lnc-APOA1-1:1	1.65715
50	hsa-miR-10b-5p	lnc-KLRD1-1:1	1.64742
1	hsa-miR-124-3p	lnc-PLA2G15-1:1	2.97977
2	hsa-miR-124-3p	lnc-TFB1M-1:1	2.82979
3	hsa-miR-124-3p	lnc-IL17B-2:1	2.8197
4	hsa-miR-124-3p	lnc-RP6-24A23.6.1-1:2	2.78273
5	hsa-miR-124-3p	lnc-XXbac-B461K10.4.1-1:1	2.71647
6	hsa-miR-124-3p	lnc-PDK3-1:1	2.53397
7	hsa-miR-124-3p	lnc-SENP3-1:1	2.49063
8	hsa-miR-124-3p	lnc-PHGR1-1:1	2.48358
9	hsa-miR-124-3p	lnc-NRL-1:2	2.30373
10	hsa-miR-124-3p	lnc-VTI1A-1:2	2.27388
11	hsa-miR-124-3p	lnc-DYNLL2-1:1	2.27174
12	hsa-miR-124-3p	lnc-ACOT1-2:1	2.20276
13	hsa-miR-124-3p	lnc-WWP2-2:1	2.14094
14	hsa-miR-124-3p	lnc-OTUB1-1:1	2.07763
15	hsa-miR-124-3p	lnc-C4orf42-1:2	2.05575
16	hsa-miR-124-3p	lnc-SFTPD-2:2	2.03313
17	hsa-miR-124-3p	lnc-C1orf177-2:5	1.98897
18	hsa-miR-124-3p	lnc-LRRD1-1:1	1.9868
19	hsa-miR-124-3p	lnc-ZNF720-2:1	1.96226
20	hsa-miR-124-3p	lnc-YBEY-2:1	1.94498
21	hsa-miR-124-3p	lnc-TRIM26-2:4	1.93994
22	hsa-miR-124-3p	lnc-FAM22B-1:1	1.92932
23	hsa-miR-124-3p	lnc-OSBP2-2:7	1.83336
24	hsa-miR-124-3p	lnc-BHMT2-1:1	1.81652
25	hsa-miR-124-3p	lnc-TRPM1-1:3	1.79232
26	hsa-miR-124-3p	lnc-RPS25-1:5	1.78242
27	hsa-miR-124-3p	lnc-TKT-1:7	1.78104
28	hsa-miR-124-3p	lnc-CNTRL-1:4	1.74531
29	hsa-miR-124-3p	lnc-WDR77-1:2	1.73548
30	hsa-miR-124-3p	lnc-FAM40A-2:1	1.72988
31	hsa-miR-124-3p	lnc-P2RY1-1:1	1.72376
32	hsa-miR-124-3p	lnc-C11orf89-2:5	1.71706
33	hsa-miR-124-3p	lnc-STAC2-1:1	1.71019
34	hsa-miR-124-3p	lnc-WDR5-3:1	1.69703
35	hsa-miR-124-3p	lnc-SENP3-1:2	1.66719
36	hsa-miR-124-3p	lnc-PMM2-5:1	1.65438
37	hsa-miR-124-3p	lnc-PRPF6-1:2	1.65376
38	hsa-miR-124-3p	lnc-ZBTB20-1:1	1.65042
39	hsa-miR-124-3p	lnc-JPH1-7:3	1.62156
40	hsa-miR-124-3p	lnc-TRMT2B-1:1	1.61845
41	hsa-miR-124-3p	lnc-GUCY1A3-1:1	1.60475
42	hsa-miR-124-3p	lnc-PCBP2-1:1	1.59894
43	hsa-miR-124-3p	lnc-DPM1-1:1	1.59266
44	hsa-miR-124-3p	lnc-PLAC1-1:1	1.58626
45	hsa-miR-124-3p	lnc-SAMD11-1:1	1.57891
46	hsa-miR-124-3p	lnc-TMPRSS11E-1:2	1.57808
47	hsa-miR-124-3p	lnc-STXBP5-1:1	1.54567
48	hsa-miR-124-3p	lnc-DLX5-2:7	1.5318
49	hsa-miR-124-3p	lnc-AGRN-1:1	1.52804
50	hsa-miR-124-3p	lnc-CETP-1:1	1.52793
1	hsa-miR-125a-5p	lnc-CDKN1C-3:1	3.93247
2	hsa-miR-125a-5p	lnc-EIF2C2-1:1	3.04899
3	hsa-miR-125a-5p	lnc-IL17B-2:1	2.93188
4	hsa-miR-125a-5p	lnc-GNRH1-2:1	2.56431
5	hsa-miR-125a-5p	lnc-SAMD14-2:1	2.5388
6	hsa-miR-125a-5p	lnc-PRDM13-2:1	2.46452
7	hsa-miR-125a-5p	lnc-PLA2G6-1:1	2.40743
8	hsa-miR-125a-5p	lnc-SCYL1-1:4	2.25901
9	hsa-miR-125a-5p	lnc-PMM2-6:1	2.25412
10	hsa-miR-125a-5p	lnc-COG7-1:1	2.23136
11	hsa-miR-125a-5p	lnc-FAM40A-2:1	2.19411
12	hsa-miR-125a-5p	lnc-YBEY-2:1	2.17363
13	hsa-miR-125a-5p	lnc-SENP3-1:1	2.1722
14	hsa-miR-125a-5p	lnc-WDR5-3:1	2.16764
15	hsa-miR-125a-5p	lnc-OXR1-1:2	2.11674
16	hsa-miR-125a-5p	lnc-ERN1-1:1	2.11502
17	hsa-miR-125a-5p	lnc-SEBOX-2:2	2.10148
18	hsa-miR-125a-5p	lnc-SENP3-1:2	2.09842
19	hsa-miR-125a-5p	lnc-RP6-24A23.6.1-1:2	2.08463
20	hsa-miR-125a-5p	lnc-ZNF8-4:1	2.01918
21	hsa-miR-125a-5p	lnc-OSBP2-2:7	2.01282
22	hsa-miR-125a-5p	lnc-BHMT2-1:1	1.95876
23	hsa-miR-125a-5p	lnc-TRIM26-2:4	1.94855
24	hsa-miR-125a-5p	lnc-CDH3-4:1	1.94404
25	hsa-miR-125a-5p	lnc-LRRC47-1:2	1.9341
26	hsa-miR-125a-5p	lnc-XXbac-B461K10.4.1-1:1	1.92451
27	hsa-miR-125a-5p	lnc-EDC4-1:1	1.90519
28	hsa-miR-125a-5p	lnc-PCBP2-1:1	1.90465
29	hsa-miR-125a-5p	lnc-TBC1D28-1:1	1.84229
30	hsa-miR-125a-5p	lnc-ZFP37-1:1	1.83994
31	hsa-miR-125a-5p	lnc-MRPL40-1:1	1.82639
32	hsa-miR-125a-5p	lnc-APC-6:2	1.81983
33	hsa-miR-125a-5p	lnc-MTAP-1:4	1.8179
34	hsa-miR-125a-5p	lnc-TAF12-1:7	1.81037
35	hsa-miR-125a-5p	lnc-NRL-1:2	1.8052
36	hsa-miR-125a-5p	lnc-RHBDL1-1:2	1.78958
37	hsa-miR-125a-5p	lnc-MYC-2:16	1.78384
38	hsa-miR-125a-5p	lnc-WDR77-1:2	1.76819
39	hsa-miR-125a-5p	lnc-CDRT15L2-1:1	1.75307
40	hsa-miR-125a-5p	lnc-PDK3-1:1	1.745
41	hsa-miR-125a-5p	lnc-SESN3-2:4	1.73666
42	hsa-miR-125a-5p	lnc-PRPF6-1:2	1.70135
43	hsa-miR-125a-5p	lnc-C17orf85-1:1	1.68509
44	hsa-miR-125a-5p	lnc-METTL14-3:1	1.66796
45	hsa-miR-125a-5p	lnc-KIF3B-1:1	1.65696
46	hsa-miR-125a-5p	lnc-AC135048.13.1-1:1	1.65178
47	hsa-miR-125a-5p	lnc-BTN1A1-2:1	1.63497
48	hsa-miR-125a-5p	lnc-AP000769.1-2:2	1.62334
49	hsa-miR-125a-5p	lnc-FBN2-2:7	1.60852
50	hsa-miR-125a-5p	lnc-RHBDL1-1:1	1.6085
1	hsa-miR-125b-5p	lnc-AP000769.1-2:1	4.89112
2	hsa-miR-125b-5p	lnc-CDKN1C-3:1	4.06934
3	hsa-miR-125b-5p	lnc-SENP3-1:2	3.42611
4	hsa-miR-125b-5p	lnc-SCYL1-1:4	2.9629
5	hsa-miR-125b-5p	lnc-OXR1-1:2	2.87943
6	hsa-miR-125b-5p	lnc-RP6-24A23.6.1-1:2	2.78839
7	hsa-miR-125b-5p	lnc-EIF2C2-1:1	2.722
8	hsa-miR-125b-5p	lnc-SENP3-1:1	2.67693
9	hsa-miR-125b-5p	lnc-PCBP2-1:1	2.60878
10	hsa-miR-125b-5p	lnc-IL17B-2:1	2.33955
11	hsa-miR-125b-5p	lnc-NRL-1:2	2.32545
12	hsa-miR-125b-5p	lnc-CDH3-4:1	2.32053
13	hsa-miR-125b-5p	lnc-ZNF720-2:1	2.24567
14	hsa-miR-125b-5p	lnc-AC135048.13.1-1:1	2.18379
15	hsa-miR-125b-5p	lnc-TBC1D28-1:1	2.15759
16	hsa-miR-125b-5p	lnc-SEBOX-2:2	1.9793
17	hsa-miR-125b-5p	lnc-MRPL40-1:1	1.95412
18	hsa-miR-125b-5p	lnc-YBEY-2:1	1.90915
19	hsa-miR-125b-5p	lnc-WWP2-2:1	1.90285
20	hsa-miR-125b-5p	lnc-C11orf10-1:1	1.87603
21	hsa-miR-125b-5p	lnc-ZNF2-1:2	1.87275
22	hsa-miR-125b-5p	lnc-C5orf17-7:1	1.87275
23	hsa-miR-125b-5p	lnc-LRRC47-1:2	1.86143
24	hsa-miR-125b-5p	lnc-C17orf85-1:1	1.84264
25	hsa-miR-125b-5p	lnc-APC-6:2	1.82681
26	hsa-miR-125b-5p	lnc-FAM40A-2:1	1.82562
27	hsa-miR-125b-5p	lnc-AC012652.1.1-1:2	1.80124
28	hsa-miR-125b-5p	lnc-MRPL19-4:1	1.7708
29	hsa-miR-125b-5p	lnc-BTN1A1-2:1	1.76548
30	hsa-miR-125b-5p	lnc-STXBP5-1:1	1.76521
31	hsa-miR-125b-5p	lnc-ACBD6-1:1	1.75582
32	hsa-miR-125b-5p	lnc-MIEN1-1:1	1.74452
33	hsa-miR-125b-5p	lnc-RHBDL1-1:2	1.74211
34	hsa-miR-125b-5p	lnc-KIAA0930-2:1	1.73763
35	hsa-miR-125b-5p	lnc-IDS-1:5	1.72652
36	hsa-miR-125b-5p	lnc-TRIM56-1:1	1.71198
37	hsa-miR-125b-5p	lnc-LRRD1-1:1	1.71178
38	hsa-miR-125b-5p	lnc-U47924.19.1-1:5	1.69384
39	hsa-miR-125b-5p	lnc-AP000769.1-2:2	1.69249
40	hsa-miR-125b-5p	lnc-C10orf12-1:1	1.68499
41	hsa-miR-125b-5p	lnc-PCID2-3:1	1.68328
42	hsa-miR-125b-5p	lnc-DCUN1D5-1:1	1.66784
43	hsa-miR-125b-5p	lnc-PRDM13-2:1	1.62482
44	hsa-miR-125b-5p	lnc-S100P-2:2	1.59751
45	hsa-miR-125b-5p	lnc-MED6-1:2	1.59635
46	hsa-miR-125b-5p	lnc-GNRH1-2:1	1.58231
47	hsa-miR-125b-5p	lnc-ZNF595-1:5	1.57607
48	hsa-miR-125b-5p	lnc-METTL14-3:1	1.57393
49	hsa-miR-125b-5p	lnc-ATMIN-1:1	1.56234
50	hsa-miR-125b-5p	lnc-XXbac-B461K10.4.1-1:1	1.56116
1	hsa-miR-1271-5p	lnc-COG7-1:1	3.26747
2	hsa-miR-1271-5p	lnc-CDKN1C-3:2	3.19135
3	hsa-miR-1271-5p	lnc-SEBOX-2:2	3.11918
4	hsa-miR-1271-5p	lnc-GAPDH-2:1	3.06942
5	hsa-miR-1271-5p	lnc-CNTRL-1:4	3.03631
6	hsa-miR-1271-5p	lnc-PMM2-6:1	3.00434
7	hsa-miR-1271-5p	lnc-GS1-211B7.1.1-1:6	2.97394
8	hsa-miR-1271-5p	lnc-EVX1-5:6	2.90566
9	hsa-miR-1271-5p	lnc-COLEC10-1:1	2.88632
10	hsa-miR-1271-5p	lnc-CWF19L2-1:1	2.80405
11	hsa-miR-1271-5p	lnc-SCN8A-1:1	2.79612
12	hsa-miR-1271-5p	lnc-SENP3-1:2	2.69243
13	hsa-miR-1271-5p	lnc-STXBP5-1:1	2.62517
14	hsa-miR-1271-5p	lnc-COL6A3-5:1	2.54959
15	hsa-miR-1271-5p	lnc-ERGIC2-2:1	2.54602
16	hsa-miR-1271-5p	lnc-LRRC47-1:2	2.53737
17	hsa-miR-1271-5p	lnc-MTAP-1:4	2.50217
18	hsa-miR-1271-5p	lnc-EIF2C2-1:1	2.50112
19	hsa-miR-1271-5p	lnc-COX10-3:1	2.48084
20	hsa-miR-1271-5p	lnc-PRKD1-2:5	2.4777
21	hsa-miR-1271-5p	lnc-KLRD1-1:1	2.42976
22	hsa-miR-1271-5p	lnc-RP6-24A23.6.1-1:2	2.42779
23	hsa-miR-1271-5p	lnc-AGER-1:1	2.42086
24	hsa-miR-1271-5p	lnc-PLA2G15-1:1	2.34924
25	hsa-miR-1271-5p	lnc-NAP1L2-1:5	2.33764
26	hsa-miR-1271-5p	lnc-GNRH1-2:1	2.26163
27	hsa-miR-1271-5p	lnc-ZNF843-2:1	2.20891
28	hsa-miR-1271-5p	lnc-OGFOD2-1:1	2.16374
29	hsa-miR-1271-5p	lnc-TMEM116-2:13	2.13077
30	hsa-miR-1271-5p	lnc-SCD-1:10	2.08496
31	hsa-miR-1271-5p	lnc-SENP3-1:1	2.05317
32	hsa-miR-1271-5p	lnc-C4orf42-1:2	1.9259
33	hsa-miR-1271-5p	lnc-PCBP2-1:1	1.91679
34	hsa-miR-1271-5p	lnc-SNX17-1:1	1.89227
35	hsa-miR-1271-5p	lnc-NFATC3-1:1	1.86093
36	hsa-miR-1271-5p	lnc-GUCY1A3-1:1	1.83383
37	hsa-miR-1271-5p	lnc-VEZF1-1:5	1.82041
38	hsa-miR-1271-5p	lnc-TRIM26-2:4	1.78777
39	hsa-miR-1271-5p	lnc-WDR5-3:1	1.77791
40	hsa-miR-1271-5p	lnc-BCL7C-2:1	1.76718
41	hsa-miR-1271-5p	lnc-DLX5-2:7	1.73736
42	hsa-miR-1271-5p	lnc-AP000769.1-2:1	1.72742
43	hsa-miR-1271-5p	lnc-TRIOBP-1:1	1.70817
44	hsa-miR-1271-5p	lnc-XXbac-B461K10.4.1-1:1	1.7067
45	hsa-miR-1271-5p	lnc-IL17B-2:1	1.69276
46	hsa-miR-1271-5p	lnc-RPS25-1:5	1.68791
47	hsa-miR-1271-5p	lnc-TRIM44-2:1	1.68428
48	hsa-miR-1271-5p	lnc-NRL-1:2	1.67549
49	hsa-miR-1271-5p	lnc-MAGEA8-2:3	1.59476
50	hsa-miR-1271-5p	lnc-PMM2-5:1	1.55726
1	hsa-miR-128-3p	lnc-GNRH1-2:1	3.15474
2	hsa-miR-128-3p	lnc-LRRD1-1:1	3.04908
3	hsa-miR-128-3p	lnc-ZNF595-1:5	2.77144
4	hsa-miR-128-3p	lnc-ZNF720-2:1	2.72991
5	hsa-miR-128-3p	lnc-SENP3-1:1	2.64317
6	hsa-miR-128-3p	lnc-JAM2-2:1	2.51399
7	hsa-miR-128-3p	lnc-TBC1D28-1:1	2.49635
8	hsa-miR-128-3p	lnc-PMM2-2:1	2.43015
9	hsa-miR-128-3p	lnc-PLA2G15-1:1	2.39252
10	hsa-miR-128-3p	lnc-ZBTB20-1:1	2.38455
11	hsa-miR-128-3p	lnc-WWP2-2:1	2.35264
12	hsa-miR-128-3p	lnc-EDC4-1:1	2.3354
13	hsa-miR-128-3p	lnc-PMM2-5:1	2.22222
14	hsa-miR-128-3p	lnc-STXBP5-1:1	2.18278
15	hsa-miR-128-3p	lnc-SENP3-1:2	2.16672
16	hsa-miR-128-3p	lnc-BTN1A1-2:1	2.13678
17	hsa-miR-128-3p	lnc-VPS18-1:4	2.09996
18	hsa-miR-128-3p	lnc-YBEY-2:1	2.09826
19	hsa-miR-128-3p	lnc-AC135048.13.1-1:1	2.08681
20	hsa-miR-128-3p	lnc-KIAA1239-3:1	2.07551
21	hsa-miR-128-3p	lnc-AP000769.1-2:1	2.02186
22	hsa-miR-128-3p	lnc-STAT3-1:1	2.00661
23	hsa-miR-128-3p	lnc-SCYL1-1:4	2.00355
24	hsa-miR-128-3p	lnc-KCNAB3-1:2	1.97826
25	hsa-miR-128-3p	lnc-XRN2-2:6	1.9548
26	hsa-miR-128-3p	lnc-AHCY-1:1	1.95118
27	hsa-miR-128-3p	lnc-OSBP2-2:7	1.94996
28	hsa-miR-128-3p	lnc-FAM69C-2:5	1.94657
29	hsa-miR-128-3p	lnc-AP000783.1.1-1:1	1.92969
30	hsa-miR-128-3p	lnc-RAD23B-9:1	1.9249
31	hsa-miR-128-3p	lnc-MAP1LC3B2-2:1	1.92356
32	hsa-miR-128-3p	lnc-C5orf17-7:1	1.91815
33	hsa-miR-128-3p	lnc-MST1P9-2:4	1.87444
34	hsa-miR-128-3p	lnc-BHMT2-1:1	1.86847
35	hsa-miR-128-3p	lnc-TAF12-1:7	1.86649
36	hsa-miR-128-3p	lnc-TFB1M-1:1	1.86349
37	hsa-miR-128-3p	lnc-C10orf12-1:1	1.83519
38	hsa-miR-128-3p	lnc-CDKN1C-3:1	1.74545
39	hsa-miR-128-3p	lnc-RP11-1134I14.8.1-1:1	1.74368
40	hsa-miR-128-3p	lnc-GUCY1A3-1:1	1.74041
41	hsa-miR-128-3p	lnc-RPS25-1:5	1.72823
42	hsa-miR-128-3p	lnc-TRMT2B-1:1	1.72738
43	hsa-miR-128-3p	lnc-PLEKHM3-1:1	1.72343
44	hsa-miR-128-3p	lnc-B4GALNT3-2:3	1.70473
45	hsa-miR-128-3p	lnc-NRL-1:2	1.69988
46	hsa-miR-128-3p	lnc-STAC2-1:1	1.68882
47	hsa-miR-128-3p	lnc-PRDM13-2:1	1.68619
48	hsa-miR-128-3p	lnc-RNF125-1:1	1.6811
49	hsa-miR-128-3p	lnc-ZNF643-1:1	1.68041
50	hsa-miR-128-3p	lnc-HIF1A-1:1	1.66581
1	hsa-miR-129-5p	lnc-IL17B-2:1	3.7327
2	hsa-miR-129-5p	lnc-BHMT2-1:1	3.39699
3	hsa-miR-129-5p	lnc-WWP2-2:1	3.19472
4	hsa-miR-129-5p	lnc-STXBP5-1:1	3.19366
5	hsa-miR-129-5p	lnc-RP6-24A23.6.1-1:2	3.16439
6	hsa-miR-129-5p	lnc-CDH3-4:1	3.06034
7	hsa-miR-129-5p	lnc-FAM40A-2:1	3.00293
8	hsa-miR-129-5p	lnc-CDKN1C-3:2	2.95306
9	hsa-miR-129-5p	lnc-PDK3-1:1	2.82558
10	hsa-miR-129-5p	lnc-AP000769.1-2:1	2.68071
11	hsa-miR-129-5p	lnc-ZFP37-1:1	2.46016
12	hsa-miR-129-5p	lnc-ACOT12-1:2	2.37667
13	hsa-miR-129-5p	lnc-C11orf89-2:5	2.3536
14	hsa-miR-129-5p	lnc-PMM2-6:1	2.30353
15	hsa-miR-129-5p	lnc-GPR6-1:1	2.29996
16	hsa-miR-129-5p	lnc-HIF1A-1:1	2.29935
17	hsa-miR-129-5p	lnc-ZNF720-2:1	2.29364
18	hsa-miR-129-5p	lnc-SNURF-2:1	2.26578
19	hsa-miR-129-5p	lnc-MRPL19-4:1	2.2498
20	hsa-miR-129-5p	lnc-TAF12-1:7	2.174
21	hsa-miR-129-5p	lnc-RHOF-1:8	2.06065
22	hsa-miR-129-5p	lnc-KIF3B-1:1	2.04816
23	hsa-miR-129-5p	lnc-NFAT5-2:1	2.01896
24	hsa-miR-129-5p	lnc-P2RY1-1:1	1.99398
25	hsa-miR-129-5p	lnc-MST1P9-2:4	1.98582
26	hsa-miR-129-5p	lnc-WDR77-1:2	1.98336
27	hsa-miR-129-5p	lnc-C11orf10-1:1	1.9564
28	hsa-miR-129-5p	lnc-YBEY-2:1	1.93864
29	hsa-miR-129-5p	lnc-GPC5-1:2	1.93261
30	hsa-miR-129-5p	lnc-OGFOD2-1:1	1.9208
31	hsa-miR-129-5p	lnc-COG7-2:1	1.89392
32	hsa-miR-129-5p	lnc-MTAP-1:4	1.86597
33	hsa-miR-129-5p	lnc-OSBP2-2:7	1.86005
34	hsa-miR-129-5p	lnc-SNAPC5-1:1	1.85652
35	hsa-miR-129-5p	lnc-ACOT1-2:1	1.80042
36	hsa-miR-129-5p	lnc-GNRH1-2:1	1.8004
37	hsa-miR-129-5p	lnc-SAMD11-1:1	1.79396
38	hsa-miR-129-5p	lnc-XXbac-B461K10.4.1-1:1	1.77873
39	hsa-miR-129-5p	lnc-PIGM-1:1	1.76685
40	hsa-miR-129-5p	lnc-ZNF2-1:2	1.76347
41	hsa-miR-129-5p	lnc-ALYREF-1:1	1.76139
42	hsa-miR-129-5p	lnc-KLHL11-1:1	1.75431
43	hsa-miR-129-5p	lnc-SAMD14-2:1	1.74842
44	hsa-miR-129-5p	lnc-HNRNPU-1:1	1.74683
45	hsa-miR-129-5p	lnc-PLEKHM3-1:1	1.70661
46	hsa-miR-129-5p	lnc-WDR5-3:1	1.68201
47	hsa-miR-129-5p	lnc-CDRT15-2:1	1.66218
48	hsa-miR-129-5p	lnc-PLA2G15-1:1	1.64585
49	hsa-miR-129-5p	lnc-COL6A3-5:1	1.62923
50	hsa-miR-129-5p	lnc-RHBDL1-1:2	1.6199
1	hsa-miR-135a-5p	lnc-SAMD14-2:1	2.95156
2	hsa-miR-135a-5p	lnc-BHMT2-1:1	2.89084
3	hsa-miR-135a-5p	lnc-STXBP5-1:1	2.73924
4	hsa-miR-135a-5p	lnc-CDKN1C-3:2	2.69183
5	hsa-miR-135a-5p	lnc-AP000769.1-2:1	2.68967
6	hsa-miR-135a-5p	lnc-GNRH1-2:1	2.5248
7	hsa-miR-135a-5p	lnc-TRIM26-2:4	2.47221
8	hsa-miR-135a-5p	lnc-CDH3-4:1	2.37473
9	hsa-miR-135a-5p	lnc-AC135048.13.1-1:1	2.29548
10	hsa-miR-135a-5p	lnc-TBC1D28-1:1	2.29095
11	hsa-miR-135a-5p	lnc-ZNF720-2:1	2.21903
12	hsa-miR-135a-5p	lnc-ZNF23-1:1	2.1439
13	hsa-miR-135a-5p	lnc-KIF3B-1:1	2.00945
14	hsa-miR-135a-5p	lnc-RP6-24A23.6.1-1:2	1.9948
15	hsa-miR-135a-5p	lnc-GUCY1A3-1:1	1.98614
16	hsa-miR-135a-5p	lnc-ADARB1-3:5	1.97997
17	hsa-miR-135a-5p	lnc-PCBP2-1:1	1.96497
18	hsa-miR-135a-5p	lnc-PDK3-1:1	1.93607
19	hsa-miR-135a-5p	lnc-EDC4-1:1	1.92654
20	hsa-miR-135a-5p	lnc-C11orf89-2:5	1.92415
21	hsa-miR-135a-5p	lnc-GPC5-1:2	1.86514
22	hsa-miR-135a-5p	lnc-WWP2-2:1	1.80106
23	hsa-miR-135a-5p	lnc-LRRD1-1:1	1.78695
24	hsa-miR-135a-5p	lnc-WDR5-3:1	1.78046
25	hsa-miR-135a-5p	lnc-KLHL11-1:1	1.77513
26	hsa-miR-135a-5p	lnc-CCT7-2:1	1.74093
27	hsa-miR-135a-5p	lnc-C9orf95-1:1	1.71495
28	hsa-miR-135a-5p	lnc-PMM2-6:1	1.68689
29	hsa-miR-135a-5p	lnc-LRRC47-1:2	1.6828
30	hsa-miR-135a-5p	lnc-AP000769.1-2:3	1.67609
31	hsa-miR-135a-5p	lnc-C14orf49-1:1	1.675
32	hsa-miR-135a-5p	lnc-XXbac-B461K10.4.1-1:1	1.6745
33	hsa-miR-135a-5p	lnc-TAF12-1:7	1.6729
34	hsa-miR-135a-5p	lnc-AHCY-1:1	1.6681
35	hsa-miR-135a-5p	lnc-ZNF643-1:1	1.63943
36	hsa-miR-135a-5p	lnc-MST1P9-2:4	1.62162
37	hsa-miR-135a-5p	lnc-OSBP2-2:7	1.62143
38	hsa-miR-135a-5p	lnc-ALYREF-1:1	1.61383
39	hsa-miR-135a-5p	lnc-ZSCAN10-4:1	1.59793
40	hsa-miR-135a-5p	lnc-SNURF-2:1	1.58102
41	hsa-miR-135a-5p	lnc-C4orf42-3:1	1.54564
42	hsa-miR-135a-5p	lnc-MRPL40-1:1	1.53095
43	hsa-miR-135a-5p	lnc-PRPF6-1:2	1.52665
44	hsa-miR-135a-5p	lnc-TKT-1:7	1.51888
45	hsa-miR-135a-5p	lnc-SENP3-1:1	1.51811
46	hsa-miR-135a-5p	lnc-KIAA1239-3:1	1.50911
47	hsa-miR-135a-5p	lnc-PLA2G6-1:1	1.49565
48	hsa-miR-135a-5p	lnc-NFAT5-2:1	1.45283
49	hsa-miR-135a-5p	lnc-DYNLL2-1:1	1.44039
50	hsa-miR-135a-5p	lnc-SEBOX-2:2	1.43467
1	hsa-miR-137	lnc-GNRH1-2:1	3.16759
2	hsa-miR-137	lnc-TBC1D28-1:1	2.7338
3	hsa-miR-137	lnc-WWP2-2:1	2.71917
4	hsa-miR-137	lnc-CDKN1C-3:2	2.69315
5	hsa-miR-137	lnc-OSBP2-2:7	2.61432
6	hsa-miR-137	lnc-PRDM13-2:1	2.54986
7	hsa-miR-137	lnc-ERN1-1:1	2.50707
8	hsa-miR-137	lnc-PMM2-6:1	2.50226
9	hsa-miR-137	lnc-RP6-24A23.6.1-1:2	2.39417
10	hsa-miR-137	lnc-TRMT2B-1:1	2.39023
11	hsa-miR-137	lnc-FAM83B-1:1	2.34791
12	hsa-miR-137	lnc-SENP3-1:2	2.34743
13	hsa-miR-137	lnc-EIF2C2-1:1	2.34298
14	hsa-miR-137	lnc-PLA2G6-1:1	2.28123
15	hsa-miR-137	lnc-GMEB2-1:1	2.25196
16	hsa-miR-137	lnc-FAM40A-2:1	2.23267
17	hsa-miR-137	lnc-OAZ3-1:2	2.20519
18	hsa-miR-137	lnc-SENP3-1:1	2.10286
19	hsa-miR-137	lnc-METTL11A-3:1	2.02786
20	hsa-miR-137	lnc-C10orf12-1:1	2.01183
21	hsa-miR-137	lnc-BTN1A1-2:1	1.98266
22	hsa-miR-137	lnc-CDRT15-2:1	1.94075
23	hsa-miR-137	lnc-NFAT5-2:1	1.93779
24	hsa-miR-137	lnc-NAP1L2-1:11	1.92043
25	hsa-miR-137	lnc-SNURF-2:1	1.91647
26	hsa-miR-137	lnc-CEBPB-5:1	1.87897
27	hsa-miR-137	lnc-NPY5R-4:1	1.85519
28	hsa-miR-137	lnc-KLHL11-1:1	1.85346
29	hsa-miR-137	lnc-SCYL1-1:4	1.84565
30	hsa-miR-137	lnc-PDK3-1:1	1.84561
31	hsa-miR-137	lnc-BZRAP1-1:1	1.82574
32	hsa-miR-137	lnc-AP3B1-2:1	1.82254
33	hsa-miR-137	lnc-ZNF720-2:1	1.81097
34	hsa-miR-137	lnc-DCUN1D5-1:1	1.80551
35	hsa-miR-137	lnc-C11orf89-2:5	1.80088
36	hsa-miR-137	lnc-TRIOBP-1:1	1.78521
37	hsa-miR-137	lnc-SAMD14-2:1	1.77954
38	hsa-miR-137	lnc-WDR77-1:2	1.75041
39	hsa-miR-137	lnc-AP000769.1-2:1	1.74662
40	hsa-miR-137	lnc-AC135048.13.1-1:1	1.718
41	hsa-miR-137	lnc-SLC6A9-4:1	1.7177
42	hsa-miR-137	lnc-KIAA0930-2:1	1.71004
43	hsa-miR-137	lnc-GPC5-1:2	1.70992
44	hsa-miR-137	lnc-CDH3-4:1	1.70602
45	hsa-miR-137	lnc-TSN-3:1	1.69485
46	hsa-miR-137	lnc-PLEKHM3-1:1	1.67658
47	hsa-miR-137	lnc-SNX17-1:1	1.63143
48	hsa-miR-137	lnc-CDRT15L2-1:1	1.60727
49	hsa-miR-137	lnc-PCBP2-1:1	1.59942
50	hsa-miR-137	lnc-PMM2-5:1	1.58423
1	hsa-miR-141-3p	lnc-KIAA1919-3:2	3.66103
2	hsa-miR-141-3p	lnc-RP6-24A23.6.1-1:2	3.41763
3	hsa-miR-141-3p	lnc-CDKN1C-3:2	3.4014
4	hsa-miR-141-3p	lnc-GNRH1-2:1	3.39754
5	hsa-miR-141-3p	lnc-C10orf12-1:1	3.03802
6	hsa-miR-141-3p	lnc-ZNF720-2:1	2.83093
7	hsa-miR-141-3p	lnc-XXbac-B461K10.4.1-1:1	2.44139
8	hsa-miR-141-3p	lnc-CDKN1C-3:1	2.41704
9	hsa-miR-141-3p	lnc-WWP2-2:1	2.39166
10	hsa-miR-141-3p	lnc-SEBOX-2:2	2.35892
11	hsa-miR-141-3p	lnc-TRIOBP-1:1	2.30166
12	hsa-miR-141-3p	lnc-PLA2G15-1:1	2.1586
13	hsa-miR-141-3p	lnc-GMEB2-1:1	2.13854
14	hsa-miR-141-3p	lnc-BHMT2-1:1	2.13104
15	hsa-miR-141-3p	lnc-RHOF-1:8	2.12233
16	hsa-miR-141-3p	lnc-PLA2G6-1:1	2.07754
17	hsa-miR-141-3p	lnc-ACOT1-2:1	2.04119
18	hsa-miR-141-3p	lnc-PMM2-6:1	2.03604
19	hsa-miR-141-3p	lnc-SAMD14-2:1	2.02396
20	hsa-miR-141-3p	lnc-EIF2C2-1:1	2.02147
21	hsa-miR-141-3p	lnc-SENP3-1:2	2.01649
22	hsa-miR-141-3p	lnc-SCYL1-1:4	1.97918
23	hsa-miR-141-3p	lnc-EDC4-1:1	1.92465
24	hsa-miR-141-3p	lnc-GPX5-1:1	1.86004
25	hsa-miR-141-3p	lnc-RHOF-1:11	1.85167
26	hsa-miR-141-3p	lnc-YBEY-2:1	1.84941
27	hsa-miR-141-3p	lnc-WDR5-3:1	1.81175
28	hsa-miR-141-3p	lnc-ERN1-1:1	1.80728
29	hsa-miR-141-3p	lnc-AP000769.1-2:1	1.7896
30	hsa-miR-141-3p	lnc-BTN1A1-2:1	1.78645
31	hsa-miR-141-3p	lnc-TBC1D28-1:1	1.78365
32	hsa-miR-141-3p	lnc-NRL-1:2	1.77283
33	hsa-miR-141-3p	lnc-LRRD1-1:1	1.72347
34	hsa-miR-141-3p	lnc-DCUN1D5-1:1	1.71255
35	hsa-miR-141-3p	lnc-FAM83B-1:1	1.70147
36	hsa-miR-141-3p	lnc-P2RY1-1:1	1.66047
37	hsa-miR-141-3p	lnc-ZNF512-1:1	1.65651
38	hsa-miR-141-3p	lnc-CXXC11-2:1	1.63209
39	hsa-miR-141-3p	lnc-DYNLL2-1:1	1.61483
40	hsa-miR-141-3p	lnc-GLG1-1:1	1.60999
41	hsa-miR-141-3p	lnc-TMEM98-2:3	1.60891
42	hsa-miR-141-3p	lnc-STXBP5-1:1	1.6065
43	hsa-miR-141-3p	lnc-BCL7C-2:1	1.59298
44	hsa-miR-141-3p	lnc-ZNF23-1:1	1.58415
45	hsa-miR-141-3p	lnc-APC-6:2	1.57697
46	hsa-miR-141-3p	lnc-KCNAB3-1:2	1.57455
47	hsa-miR-141-3p	lnc-TIFA-1:1	1.56644
48	hsa-miR-141-3p	lnc-OSBP2-2:7	1.55239
49	hsa-miR-141-3p	lnc-CLGN-1:1	1.54634
50	hsa-miR-141-3p	lnc-ZNF595-1:5	1.54043
1	hsa-miR-142-3p	lnc-ZBTB20-1:1	4.04297
2	hsa-miR-142-3p	lnc-RP6-24A23.6.1-1:2	3.29652
3	hsa-miR-142-3p	lnc-STXBP5-1:1	3.14642
4	hsa-miR-142-3p	lnc-AP000769.1-2:1	3.00766
5	hsa-miR-142-3p	lnc-MIEN1-1:1	2.94421
6	hsa-miR-142-3p	lnc-ALYREF-1:1	2.82063
7	hsa-miR-142-3p	lnc-CDKN1C-3:2	2.81332
8	hsa-miR-142-3p	lnc-EIF2C2-1:1	2.78556
9	hsa-miR-142-3p	lnc-IL17B-2:1	2.77429
10	hsa-miR-142-3p	lnc-SEBOX-2:2	2.62463
11	hsa-miR-142-3p	lnc-XXbac-B461K10.4.1-1:1	2.60905
12	hsa-miR-142-3p	lnc-PLEKHM3-1:1	2.56816
13	hsa-miR-142-3p	lnc-ZNF512-1:1	2.49846
14	hsa-miR-142-3p	lnc-SENP3-1:2	2.49136
15	hsa-miR-142-3p	lnc-PLA2G15-1:1	2.48421
16	hsa-miR-142-3p	lnc-FAM40A-2:1	2.43705
17	hsa-miR-142-3p	lnc-BTN1A1-2:1	2.42643
18	hsa-miR-142-3p	lnc-YBEY-2:1	2.40541
19	hsa-miR-142-3p	lnc-GNRH1-2:1	2.38847
20	hsa-miR-142-3p	lnc-LINGO2-1:1	2.36811
21	hsa-miR-142-3p	lnc-PDK3-1:1	2.3643
22	hsa-miR-142-3p	lnc-C11orf89-2:5	2.31651
23	hsa-miR-142-3p	lnc-APC-6:2	2.31266
24	hsa-miR-142-3p	lnc-C10orf12-1:1	2.26801
25	hsa-miR-142-3p	lnc-TMEM116-2:13	2.25408
26	hsa-miR-142-3p	lnc-MYC-2:16	2.23524
27	hsa-miR-142-3p	lnc-OSBP2-2:7	2.2258
28	hsa-miR-142-3p	lnc-ERN1-1:1	2.20682
29	hsa-miR-142-3p	lnc-SENP3-1:1	2.19504
30	hsa-miR-142-3p	lnc-WWP2-2:1	2.19399
31	hsa-miR-142-3p	lnc-TRIM26-2:4	2.16138
32	hsa-miR-142-3p	lnc-RP11-1134I14.8.1-1:1	2.08037
33	hsa-miR-142-3p	lnc-LRRC47-1:2	2.05816
34	hsa-miR-142-3p	lnc-NFAT5-2:1	2.05691
35	hsa-miR-142-3p	lnc-AP3S1-4:3	2.03809
36	hsa-miR-142-3p	lnc-JAM2-2:1	2.00814
37	hsa-miR-142-3p	lnc-PMM2-6:1	1.96526
38	hsa-miR-142-3p	lnc-CDKN1C-3:1	1.89442
39	hsa-miR-142-3p	lnc-SAMD14-2:1	1.88765
40	hsa-miR-142-3p	lnc-TRIOBP-1:1	1.81779
41	hsa-miR-142-3p	lnc-DYNLL2-1:1	1.80449
42	hsa-miR-142-3p	lnc-PTTG1-1:1	1.77134
43	hsa-miR-142-3p	lnc-LUZP1-1:1	1.76799
44	hsa-miR-142-3p	lnc-AC135048.13.1-1:1	1.76017
45	hsa-miR-142-3p	lnc-GPC5-1:2	1.72397
46	hsa-miR-142-3p	lnc-PMM2-5:1	1.72219
47	hsa-miR-142-3p	lnc-ZNF720-2:1	1.70815
48	hsa-miR-142-3p	lnc-CDH3-4:1	1.70782
49	hsa-miR-142-3p	lnc-TBC1D28-1:1	1.69037
50	hsa-miR-142-3p	lnc-RP1-239B22.1.1-1:1	1.6851
1	hsa-miR-143-3p	lnc-CDKN1C-3:2	3.32585
2	hsa-miR-143-3p	lnc-SENP3-1:2	2.68142
3	hsa-miR-143-3p	lnc-PMM2-5:1	2.586
4	hsa-miR-143-3p	lnc-GNRH1-2:1	2.46009
5	hsa-miR-143-3p	lnc-FAM40A-2:1	2.42775
6	hsa-miR-143-3p	lnc-OSBP2-2:7	2.35266
7	hsa-miR-143-3p	lnc-IL17B-2:1	2.34137
8	hsa-miR-143-3p	lnc-PMM2-6:1	2.33725
9	hsa-miR-143-3p	lnc-NAV1-2:1	2.33258
10	hsa-miR-143-3p	lnc-XXbac-B461K10.4.1-1:1	2.29755
11	hsa-miR-143-3p	lnc-RPS25-1:5	2.23251
12	hsa-miR-143-3p	lnc-SEBOX-2:2	2.10463
13	hsa-miR-143-3p	lnc-TMEM116-2:13	2.07584
14	hsa-miR-143-3p	lnc-RP11-1134I14.8.1-1:1	2.04544
15	hsa-miR-143-3p	lnc-LRRC47-1:2	2.02081
16	hsa-miR-143-3p	lnc-PLA2G15-1:1	2.00638
17	hsa-miR-143-3p	lnc-CDKN1C-3:1	1.99885
18	hsa-miR-143-3p	lnc-LRRD1-1:1	1.97875
19	hsa-miR-143-3p	lnc-GS1-211B7.1.1-1:6	1.96654
20	hsa-miR-143-3p	lnc-CDRT15L2-1:1	1.94803
21	hsa-miR-143-3p	lnc-HOXC4-3:1	1.93485
22	hsa-miR-143-3p	lnc-TRIOBP-1:1	1.93128
23	hsa-miR-143-3p	lnc-STXBP5-1:1	1.93002
24	hsa-miR-143-3p	lnc-AP000769.1-2:1	1.92215
25	hsa-miR-143-3p	lnc-SCYL1-1:4	1.91921
26	hsa-miR-143-3p	lnc-TRIM56-1:1	1.86065
27	hsa-miR-143-3p	lnc-SCN8A-1:1	1.85569
28	hsa-miR-143-3p	lnc-COG7-1:1	1.84969
29	hsa-miR-143-3p	lnc-PDK3-1:1	1.82001
30	hsa-miR-143-3p	lnc-ZNF720-2:1	1.79641
31	hsa-miR-143-3p	lnc-NUPL2-1:2	1.75965
32	hsa-miR-143-3p	lnc-TBC1D28-1:1	1.75451
33	hsa-miR-143-3p	lnc-SAMD14-2:1	1.74748
34	hsa-miR-143-3p	lnc-CIAO1-1:1	1.67677
35	hsa-miR-143-3p	lnc-VEZF1-1:5	1.65177
36	hsa-miR-143-3p	lnc-C4orf42-3:1	1.61718
37	hsa-miR-143-3p	lnc-WWP2-2:1	1.59321
38	hsa-miR-143-3p	lnc-MTAP-1:4	1.57247
39	hsa-miR-143-3p	lnc-DLX5-2:7	1.56754
40	hsa-miR-143-3p	lnc-OXR1-1:2	1.56147
41	hsa-miR-143-3p	lnc-RBPMS2-1:1	1.55091
42	hsa-miR-143-3p	lnc-C17orf85-1:1	1.54372
43	hsa-miR-143-3p	lnc-WDR77-1:2	1.53588
44	hsa-miR-143-3p	lnc-RNF125-1:1	1.49137
45	hsa-miR-143-3p	lnc-COG7-2:1	1.48991
46	hsa-miR-143-3p	lnc-PIGM-1:1	1.45949
47	hsa-miR-143-3p	lnc-CTTNBP2NL-1:1	1.45786
48	hsa-miR-143-3p	lnc-NFAT5-2:1	1.45447
49	hsa-miR-143-3p	lnc-PRPF6-1:2	1.44809
50	hsa-miR-143-3p	lnc-DCUN1D5-1:1	1.44775
1	hsa-miR-144-3p	lnc-BHMT2-1:1	4.11946
2	hsa-miR-144-3p	lnc-EIF2C2-1:1	3.27743
3	hsa-miR-144-3p	lnc-RP11-1134I14.8.1-1:1	3.13067
4	hsa-miR-144-3p	lnc-RP6-24A23.6.1-1:2	2.83701
5	hsa-miR-144-3p	lnc-PMM2-5:1	2.82172
6	hsa-miR-144-3p	lnc-ZNF512-1:1	2.79649
7	hsa-miR-144-3p	lnc-CDKN1C-3:2	2.72158
8	hsa-miR-144-3p	lnc-LUZP1-1:1	2.69982
9	hsa-miR-144-3p	lnc-CCNJ-1:10	2.68879
10	hsa-miR-144-3p	lnc-IL17B-2:1	2.61251
11	hsa-miR-144-3p	lnc-KLHL11-1:1	2.60495
12	hsa-miR-144-3p	lnc-NAP1L2-1:11	2.55217
13	hsa-miR-144-3p	lnc-HOXC4-3:1	2.5416
14	hsa-miR-144-3p	lnc-RBPMS2-1:1	2.52119
15	hsa-miR-144-3p	lnc-CDH3-4:1	2.46248
16	hsa-miR-144-3p	lnc-ATP4A-1:1	2.43071
17	hsa-miR-144-3p	lnc-PMM2-6:1	2.25628
18	hsa-miR-144-3p	lnc-WWP2-2:1	2.22295
19	hsa-miR-144-3p	lnc-TKT-1:7	2.20852
20	hsa-miR-144-3p	lnc-SLC30A7-2:1	2.195
21	hsa-miR-144-3p	lnc-LRRC47-1:2	2.18895
22	hsa-miR-144-3p	lnc-FAM40A-2:1	2.17323
23	hsa-miR-144-3p	lnc-NFAT5-2:1	2.17292
24	hsa-miR-144-3p	lnc-GNRH1-2:1	2.12222
25	hsa-miR-144-3p	lnc-DCUN1D5-1:1	2.11123
26	hsa-miR-144-3p	lnc-XXbac-B461K10.4.1-1:1	2.10353
27	hsa-miR-144-3p	lnc-SENP3-1:2	2.08875
28	hsa-miR-144-3p	lnc-SCYL1-1:4	2.05781
29	hsa-miR-144-3p	lnc-STXBP5-1:1	2.05121
30	hsa-miR-144-3p	lnc-COL9A2-1:1	2.03866
31	hsa-miR-144-3p	lnc-ZNF720-2:1	2.02896
32	hsa-miR-144-3p	lnc-PUS7L-1:1	2.02026
33	hsa-miR-144-3p	lnc-C10orf12-1:1	2.01595
34	hsa-miR-144-3p	lnc-GPR6-1:1	2.00804
35	hsa-miR-144-3p	lnc-SEPT11-1:1	2.00024
36	hsa-miR-144-3p	lnc-U47924.19.1-1:5	1.96663
37	hsa-miR-144-3p	lnc-AC010536.1-1:1	1.91044
38	hsa-miR-144-3p	lnc-PANK1-2:2	1.91033
39	hsa-miR-144-3p	lnc-PIGM-1:1	1.90121
40	hsa-miR-144-3p	lnc-SLTM-3:1	1.88534
41	hsa-miR-144-3p	lnc-SEBOX-2:2	1.88263
42	hsa-miR-144-3p	lnc-NUPL2-1:2	1.87618
43	hsa-miR-144-3p	lnc-SENP3-1:1	1.87611
44	hsa-miR-144-3p	lnc-DZIP1-1:1	1.87397
45	hsa-miR-144-3p	lnc-SLCO5A1-1:1	1.86389
46	hsa-miR-144-3p	lnc-AP3B1-2:1	1.8632
47	hsa-miR-144-3p	lnc-ACOT12-1:2	1.84874
48	hsa-miR-144-3p	lnc-ALYREF-1:1	1.84462
49	hsa-miR-144-3p	lnc-TMEM116-2:13	1.83029
50	hsa-miR-144-3p	lnc-SAMD14-2:1	1.81265
1	hsa-miR-145-5p	lnc-PMM2-6:1	3.30284
2	hsa-miR-145-5p	lnc-GS1-211B7.1.1-1:6	3.25332
3	hsa-miR-145-5p	lnc-SAMD14-2:1	3.14341
4	hsa-miR-145-5p	lnc-HOXC4-3:1	3.14161
5	hsa-miR-145-5p	lnc-RP6-24A23.6.1-1:2	2.92846
6	hsa-miR-145-5p	lnc-BHMT2-1:1	2.77493
7	hsa-miR-145-5p	lnc-COG7-1:1	2.64853
8	hsa-miR-145-5p	lnc-SENP3-1:2	2.37264
9	hsa-miR-145-5p	lnc-CWF19L2-1:1	2.3226
10	hsa-miR-145-5p	lnc-KLRD1-1:1	2.30996
11	hsa-miR-145-5p	lnc-SCN8A-1:1	2.29383
12	hsa-miR-145-5p	lnc-MTAP-1:4	2.29003
13	hsa-miR-145-5p	lnc-OGFOD2-1:1	2.27158
14	hsa-miR-145-5p	lnc-FAM40A-2:1	2.24844
15	hsa-miR-145-5p	lnc-LRRC47-1:2	2.22172
16	hsa-miR-145-5p	lnc-ZNF720-2:1	2.21828
17	hsa-miR-145-5p	lnc-SCYL1-1:4	2.21503
18	hsa-miR-145-5p	lnc-SNX17-1:1	2.16687
19	hsa-miR-145-5p	lnc-DCUN1D5-1:1	2.07093
20	hsa-miR-145-5p	lnc-WWP2-2:1	2.03982
21	hsa-miR-145-5p	lnc-MIEN1-1:1	2.0314
22	hsa-miR-145-5p	lnc-EVX1-5:6	2.0311
23	hsa-miR-145-5p	lnc-STXBP5-1:1	2.0086
24	hsa-miR-145-5p	lnc-MRPS25-1:5	1.96544
25	hsa-miR-145-5p	lnc-COX10-3:1	1.94059
26	hsa-miR-145-5p	lnc-ZNF322-1:1	1.92945
27	hsa-miR-145-5p	lnc-CNTRL-1:4	1.92898
28	hsa-miR-145-5p	lnc-AGER-1:1	1.9212
29	hsa-miR-145-5p	lnc-COL6A3-5:1	1.91599
30	hsa-miR-145-5p	lnc-PLA2G6-1:1	1.8592
31	hsa-miR-145-5p	lnc-GNRH1-2:1	1.85355
32	hsa-miR-145-5p	lnc-ERGIC2-2:1	1.84828
33	hsa-miR-145-5p	lnc-C11orf54-1:1	1.84721
34	hsa-miR-145-5p	lnc-NRL-1:2	1.83565
35	hsa-miR-145-5p	lnc-CDRT15L2-1:1	1.83186
36	hsa-miR-145-5p	lnc-CTSL2-3:1	1.82967
37	hsa-miR-145-5p	lnc-SCD-1:10	1.82786
38	hsa-miR-145-5p	lnc-IL17B-2:1	1.79986
39	hsa-miR-145-5p	lnc-WDR77-1:2	1.79578
40	hsa-miR-145-5p	lnc-C10orf12-1:1	1.78028
41	hsa-miR-145-5p	lnc-CDYL2-1:1	1.77645
42	hsa-miR-145-5p	lnc-MCTP2-1:1	1.75722
43	hsa-miR-145-5p	lnc-SCRIB-1:1	1.75103
44	hsa-miR-145-5p	lnc-SEBOX-2:2	1.73436
45	hsa-miR-145-5p	lnc-PDK3-1:1	1.72571
46	hsa-miR-145-5p	lnc-ALYREF-1:1	1.72165
47	hsa-miR-145-5p	lnc-C11orf89-2:5	1.68616
48	hsa-miR-145-5p	lnc-TBC1D28-1:1	1.68572
49	hsa-miR-145-5p	lnc-LRRD1-1:1	1.6854
50	hsa-miR-145-5p	lnc-RP11-1134I14.8.1-1:1	1.61443
1	hsa-miR-146b-5p	lnc-EIF2C2-1:1	3.34212
2	hsa-miR-146b-5p	lnc-IL17B-2:1	2.86891
3	hsa-miR-146b-5p	lnc-SENP3-1:1	2.67652
4	hsa-miR-146b-5p	lnc-SAMD14-2:1	2.65735
5	hsa-miR-146b-5p	lnc-BHMT2-1:1	2.55799
6	hsa-miR-146b-5p	lnc-TRIM26-2:4	2.53797
7	hsa-miR-146b-5p	lnc-LMO7-2:1	2.4841
8	hsa-miR-146b-5p	lnc-STXBP5-1:1	2.48163
9	hsa-miR-146b-5p	lnc-CDH3-4:1	2.44064
10	hsa-miR-146b-5p	lnc-C4orf42-3:1	2.35301
11	hsa-miR-146b-5p	lnc-SCYL1-1:4	2.2745
12	hsa-miR-146b-5p	lnc-PDK3-1:1	2.25931
13	hsa-miR-146b-5p	lnc-RP6-24A23.6.1-1:2	2.24794
14	hsa-miR-146b-5p	lnc-SENP3-1:2	2.21871
15	hsa-miR-146b-5p	lnc-YBEY-2:1	2.19115
16	hsa-miR-146b-5p	lnc-RPS25-1:5	2.15959
17	hsa-miR-146b-5p	lnc-PMM2-2:1	2.12102
18	hsa-miR-146b-5p	lnc-AC135048.13.1-1:1	2.08229
19	hsa-miR-146b-5p	lnc-GNRH1-2:1	2.07767
20	hsa-miR-146b-5p	lnc-ZSCAN10-4:1	2.07339
21	hsa-miR-146b-5p	lnc-LRRC47-1:2	2.0382
22	hsa-miR-146b-5p	lnc-ACOT12-1:2	1.94416
23	hsa-miR-146b-5p	lnc-NRL-1:2	1.93451
24	hsa-miR-146b-5p	lnc-PIGM-1:1	1.88957
25	hsa-miR-146b-5p	lnc-ZNF720-2:1	1.86874
26	hsa-miR-146b-5p	lnc-GUCY1A3-1:1	1.8505
27	hsa-miR-146b-5p	lnc-DPM1-1:1	1.84866
28	hsa-miR-146b-5p	lnc-C11orf10-1:1	1.81593
29	hsa-miR-146b-5p	lnc-PLA2G15-1:1	1.78691
30	hsa-miR-146b-5p	lnc-HNRNPU-1:1	1.7745
31	hsa-miR-146b-5p	lnc-REM2-2:1	1.77222
32	hsa-miR-146b-5p	lnc-SLCO5A1-1:1	1.74156
33	hsa-miR-146b-5p	lnc-HIF1A-1:1	1.73929
34	hsa-miR-146b-5p	lnc-SEBOX-2:2	1.72021
35	hsa-miR-146b-5p	lnc-FBN2-2:7	1.71558
36	hsa-miR-146b-5p	lnc-WWP2-2:1	1.71181
37	hsa-miR-146b-5p	lnc-C11orf89-2:5	1.71049
38	hsa-miR-146b-5p	lnc-MIEN1-1:1	1.70187
39	hsa-miR-146b-5p	lnc-ACOT1-2:1	1.67007
40	hsa-miR-146b-5p	lnc-XXbac-B461K10.4.1-1:1	1.65943
41	hsa-miR-146b-5p	lnc-MRPS25-1:5	1.64306
42	hsa-miR-146b-5p	lnc-PRPF6-1:2	1.63354
43	hsa-miR-146b-5p	lnc-MYC-2:16	1.62633
44	hsa-miR-146b-5p	lnc-NFAT5-2:1	1.6068
45	hsa-miR-146b-5p	lnc-ATMIN-1:1	1.57516
46	hsa-miR-146b-5p	lnc-PMM2-6:1	1.54149
47	hsa-miR-146b-5p	lnc-TRPM1-1:3	1.53889
48	hsa-miR-146b-5p	lnc-RHBDL1-1:2	1.52633
49	hsa-miR-146b-5p	lnc-TBC1D28-1:1	1.52447
50	hsa-miR-146b-5p	lnc-THTPA-2:3	1.49496
1	hsa-miR-148b-3p	lnc-AC135048.13.1-1:1	4.22067
2	hsa-miR-148b-3p	lnc-GUCY1A3-1:1	3.45006
3	hsa-miR-148b-3p	lnc-ACOT12-1:2	3.35125
4	hsa-miR-148b-3p	lnc-RPE-1:1	3.21809
5	hsa-miR-148b-3p	lnc-AC073263.1-1:1	2.99213
6	hsa-miR-148b-3p	lnc-TEX261-1:2	2.85326
7	hsa-miR-148b-3p	lnc-STXBP5-1:1	2.83528
8	hsa-miR-148b-3p	lnc-IL17B-2:1	2.73307
9	hsa-miR-148b-3p	lnc-SLC25A30-3:1	2.73094
10	hsa-miR-148b-3p	lnc-ACER2-1:1	2.64935
11	hsa-miR-148b-3p	lnc-MST1P9-2:4	2.64194
12	hsa-miR-148b-3p	lnc-FAM40A-2:1	2.56252
13	hsa-miR-148b-3p	lnc-NARF-1:1	2.42427
14	hsa-miR-148b-3p	lnc-LRRC3-1:1	2.41675
15	hsa-miR-148b-3p	lnc-GPC5-1:2	2.37256
16	hsa-miR-148b-3p	lnc-WWP2-2:1	2.20412
17	hsa-miR-148b-3p	lnc-MRPS25-1:5	2.19606
18	hsa-miR-148b-3p	lnc-AP000769.1-2:1	2.19354
19	hsa-miR-148b-3p	lnc-RAD23B-9:1	2.16556
20	hsa-miR-148b-3p	lnc-CDKN1C-3:1	2.07928
21	hsa-miR-148b-3p	lnc-SENP3-1:1	2.05972
22	hsa-miR-148b-3p	lnc-PRPF6-1:2	2.00935
23	hsa-miR-148b-3p	lnc-CNN3-2:1	2.00766
24	hsa-miR-148b-3p	lnc-C9orf95-1:1	1.98935
25	hsa-miR-148b-3p	lnc-RP6-24A23.6.1-1:2	1.98255
26	hsa-miR-148b-3p	lnc-EVX1-5:4	1.97639
27	hsa-miR-148b-3p	lnc-DCUN1D5-1:1	1.93598
28	hsa-miR-148b-3p	lnc-C10orf12-1:1	1.84101
29	hsa-miR-148b-3p	lnc-DPM1-1:1	1.83946
30	hsa-miR-148b-3p	lnc-ZNF8-4:1	1.82722
31	hsa-miR-148b-3p	lnc-XRN2-2:6	1.8251
32	hsa-miR-148b-3p	lnc-TRPM1-1:3	1.81952
33	hsa-miR-148b-3p	lnc-BHMT2-1:1	1.80572
34	hsa-miR-148b-3p	lnc-PMM2-6:1	1.73352
35	hsa-miR-148b-3p	lnc-TRIOBP-1:1	1.71559
36	hsa-miR-148b-3p	lnc-APC-6:2	1.70895
37	hsa-miR-148b-3p	lnc-ARC-1:2	1.70672
38	hsa-miR-148b-3p	lnc-XXbac-B461K10.4.1-1:1	1.68116
39	hsa-miR-148b-3p	lnc-LRRC47-1:2	1.67239
40	hsa-miR-148b-3p	lnc-JAM2-2:1	1.67015
41	hsa-miR-148b-3p	lnc-EDC4-1:1	1.65626
42	hsa-miR-148b-3p	lnc-EVX1-5:3	1.65291
43	hsa-miR-148b-3p	lnc-ZNF720-2:1	1.64656
44	hsa-miR-148b-3p	lnc-SENP3-1:2	1.613
45	hsa-miR-148b-3p	lnc-BTBD10-3:6	1.60514
46	hsa-miR-148b-3p	lnc-ZNF595-1:5	1.55039
47	hsa-miR-148b-3p	lnc-TBC1D28-1:1	1.52849
48	hsa-miR-148b-3p	lnc-PIGM-1:1	1.5103
49	hsa-miR-148b-3p	lnc-ATMIN-1:1	1.50651
50	hsa-miR-148b-3p	lnc-SNAPC5-1:1	1.49424
1	hsa-miR-150-5p	lnc-CDKN1C-3:2	3.18844
2	hsa-miR-150-5p	lnc-HOXC4-3:1	2.9699
3	hsa-miR-150-5p	lnc-BHMT2-1:1	2.9498
4	hsa-miR-150-5p	lnc-C11orf89-2:5	2.79167
5	hsa-miR-150-5p	lnc-KLHL11-1:1	2.68873
6	hsa-miR-150-5p	lnc-FAM40A-2:1	2.63215
7	hsa-miR-150-5p	lnc-SENP3-1:1	2.60974
8	hsa-miR-150-5p	lnc-SAMD14-2:1	2.59618
9	hsa-miR-150-5p	lnc-MTAP-1:4	2.52574
10	hsa-miR-150-5p	lnc-PDK3-1:1	2.50304
11	hsa-miR-150-5p	lnc-GPC5-1:2	2.47045
12	hsa-miR-150-5p	lnc-CDH3-4:1	2.46739
13	hsa-miR-150-5p	lnc-MRPS25-1:5	2.41554
14	hsa-miR-150-5p	lnc-ACOT12-1:2	2.40358
15	hsa-miR-150-5p	lnc-GS1-211B7.1.1-1:6	2.34975
16	hsa-miR-150-5p	lnc-LUZP1-1:1	2.32811
17	hsa-miR-150-5p	lnc-COG7-1:1	2.31897
18	hsa-miR-150-5p	lnc-SNURF-2:1	2.2453
19	hsa-miR-150-5p	lnc-DCUN1D5-1:1	2.23367
20	hsa-miR-150-5p	lnc-RPGRIP1L-1:1	2.22221
21	hsa-miR-150-5p	lnc-SENP3-1:2	2.22021
22	hsa-miR-150-5p	lnc-CDRT15-2:1	2.19599
23	hsa-miR-150-5p	lnc-FXR1-1:1	2.19256
24	hsa-miR-150-5p	lnc-SCYL1-1:4	2.16384
25	hsa-miR-150-5p	lnc-STXBP5-1:1	2.11746
26	hsa-miR-150-5p	lnc-ALYREF-1:1	2.0843
27	hsa-miR-150-5p	lnc-AC135048.13.1-1:1	2.02678
28	hsa-miR-150-5p	lnc-OSBP2-2:7	2.0148
29	hsa-miR-150-5p	lnc-COL6A3-5:1	1.99482
30	hsa-miR-150-5p	lnc-AP3B1-2:1	1.97958
31	hsa-miR-150-5p	lnc-TEX261-1:2	1.97256
32	hsa-miR-150-5p	lnc-NARF-1:1	1.96853
33	hsa-miR-150-5p	lnc-HIF1A-1:1	1.96479
34	hsa-miR-150-5p	lnc-MAPK15-2:1	1.96054
35	hsa-miR-150-5p	lnc-GPR6-1:1	1.92177
36	hsa-miR-150-5p	lnc-KB-1507C5.2.1-3:3	1.88198
37	hsa-miR-150-5p	lnc-ZNF276-1:1	1.87998
38	hsa-miR-150-5p	lnc-KLRD1-1:1	1.85413
39	hsa-miR-150-5p	lnc-MYC-2:16	1.83116
40	hsa-miR-150-5p	lnc-RPE-1:1	1.80587
41	hsa-miR-150-5p	lnc-CALCOCO2-3:1	1.79973
42	hsa-miR-150-5p	lnc-KCNA3-1:1	1.79002
43	hsa-miR-150-5p	lnc-SNURF-1:11	1.7774
44	hsa-miR-150-5p	lnc-SLCO5A1-1:1	1.77585
45	hsa-miR-150-5p	lnc-COLEC10-1:1	1.77522
46	hsa-miR-150-5p	lnc-ASAH2B-2:1	1.77323
47	hsa-miR-150-5p	lnc-ZNF8-4:1	1.76366
48	hsa-miR-150-5p	lnc-C9orf95-1:1	1.7624
49	hsa-miR-150-5p	lnc-EFCAB8-1:1	1.75859
50	hsa-miR-150-5p	lnc-LMO7-2:1	1.75215
1	hsa-miR-152-3p	lnc-AC135048.13.1-1:1	4.02332
2	hsa-miR-152-3p	lnc-ACOT12-1:2	3.45882
3	hsa-miR-152-3p	lnc-STXBP5-1:1	3.39597
4	hsa-miR-152-3p	lnc-SLC25A30-3:1	3.3535
5	hsa-miR-152-3p	lnc-AC073263.1-1:1	3.35194
6	hsa-miR-152-3p	lnc-NARF-1:1	3.28709
7	hsa-miR-152-3p	lnc-ACER2-1:1	3.27241
8	hsa-miR-152-3p	lnc-RPE-1:1	3.2612
9	hsa-miR-152-3p	lnc-TEX261-1:2	3.13927
10	hsa-miR-152-3p	lnc-GUCY1A3-1:1	3.04803
11	hsa-miR-152-3p	lnc-GPC5-1:2	2.9078
12	hsa-miR-152-3p	lnc-LRRC3-1:1	2.85349
13	hsa-miR-152-3p	lnc-C9orf95-1:1	2.79906
14	hsa-miR-152-3p	lnc-FAM40A-2:1	2.51153
15	hsa-miR-152-3p	lnc-CDKN1C-3:1	2.5057
16	hsa-miR-152-3p	lnc-RPS25-1:5	2.45241
17	hsa-miR-152-3p	lnc-MST1P9-2:4	2.35877
18	hsa-miR-152-3p	lnc-SENP3-1:1	2.35858
19	hsa-miR-152-3p	lnc-TRIOBP-1:1	2.34693
20	hsa-miR-152-3p	lnc-SENP3-1:2	2.25471
21	hsa-miR-152-3p	lnc-PRPF6-1:2	2.25244
22	hsa-miR-152-3p	lnc-PDK3-1:1	2.24253
23	hsa-miR-152-3p	lnc-ZNF720-2:1	2.23144
24	hsa-miR-152-3p	lnc-IL17B-2:1	2.17221
25	hsa-miR-152-3p	lnc-RP6-24A23.6.1-1:2	2.16206
26	hsa-miR-152-3p	lnc-DCUN1D5-1:1	2.08184
27	hsa-miR-152-3p	lnc-CNN3-2:1	2.06923
28	hsa-miR-152-3p	lnc-DPM1-1:1	2.04235
29	hsa-miR-152-3p	lnc-SCYL1-1:4	1.98791
30	hsa-miR-152-3p	lnc-RAD23B-9:1	1.95817
31	hsa-miR-152-3p	lnc-COL6A3-5:1	1.91322
32	hsa-miR-152-3p	lnc-HOXC4-3:1	1.90382
33	hsa-miR-152-3p	lnc-XRN2-2:6	1.88318
34	hsa-miR-152-3p	lnc-MRPS25-1:5	1.86918
35	hsa-miR-152-3p	lnc-SNURF-2:1	1.78495
36	hsa-miR-152-3p	lnc-LRRC47-1:2	1.78075
37	hsa-miR-152-3p	lnc-ZBTB20-1:1	1.72098
38	hsa-miR-152-3p	lnc-SULT1A4-1:1	1.71883
39	hsa-miR-152-3p	lnc-ARC-1:2	1.7128
40	hsa-miR-152-3p	lnc-EVX1-5:4	1.69831
41	hsa-miR-152-3p	lnc-ZNF595-1:5	1.65229
42	hsa-miR-152-3p	lnc-EVX1-5:3	1.64356
43	hsa-miR-152-3p	lnc-AC010536.1-1:1	1.60476
44	hsa-miR-152-3p	lnc-AP000769.1-2:1	1.56457
45	hsa-miR-152-3p	lnc-PMM2-6:1	1.55446
46	hsa-miR-152-3p	lnc-LRRD1-1:1	1.54015
47	hsa-miR-152-3p	lnc-AC069257.9.1-3:2	1.53984
48	hsa-miR-152-3p	lnc-EDC4-1:1	1.53661
49	hsa-miR-152-3p	lnc-WDR5-3:1	1.53121
50	hsa-miR-152-3p	lnc-KIF3B-1:1	1.52901
1	hsa-miR-153-3p	lnc-C11orf89-2:5	3.46001
2	hsa-miR-153-3p	lnc-C9orf95-1:1	3.41853
3	hsa-miR-153-3p	lnc-FAM40A-2:1	3.26684
4	hsa-miR-153-3p	lnc-ACOT12-1:2	3.25573
5	hsa-miR-153-3p	lnc-PDK3-1:1	3.09994
6	hsa-miR-153-3p	lnc-AC135048.13.1-1:1	3.04814
7	hsa-miR-153-3p	lnc-TEX261-1:2	3.00172
8	hsa-miR-153-3p	lnc-RPE-1:1	2.93264
9	hsa-miR-153-3p	lnc-STXBP5-1:1	2.83441
10	hsa-miR-153-3p	lnc-RIMS3-4:1	2.80094
11	hsa-miR-153-3p	lnc-KIF3B-1:1	2.68882
12	hsa-miR-153-3p	lnc-ACER2-1:1	2.67697
13	hsa-miR-153-3p	lnc-TRIM26-2:4	2.64605
14	hsa-miR-153-3p	lnc-NARF-1:1	2.53868
15	hsa-miR-153-3p	lnc-SCYL1-1:4	2.53677
16	hsa-miR-153-3p	lnc-MEP1B-1:1	2.52723
17	hsa-miR-153-3p	lnc-SLCO5A1-1:1	2.50793
18	hsa-miR-153-3p	lnc-EVX1-5:6	2.48926
19	hsa-miR-153-3p	lnc-LRRC3-1:1	2.42294
20	hsa-miR-153-3p	lnc-SAMD14-2:1	2.39887
21	hsa-miR-153-3p	lnc-SLTM-3:1	2.34638
22	hsa-miR-153-3p	lnc-GPR6-1:1	2.34364
23	hsa-miR-153-3p	lnc-NAP1L2-1:11	2.32537
24	hsa-miR-153-3p	lnc-CDH3-4:1	2.31373
25	hsa-miR-153-3p	lnc-ALYREF-1:1	2.30626
26	hsa-miR-153-3p	lnc-KLHL11-1:1	2.29265
27	hsa-miR-153-3p	lnc-DCUN1D5-1:1	2.26904
28	hsa-miR-153-3p	lnc-RPGRIP1L-1:1	2.23315
29	hsa-miR-153-3p	lnc-CDRT15-2:1	2.22672
30	hsa-miR-153-3p	lnc-SLC25A30-3:1	2.21972
31	hsa-miR-153-3p	lnc-AP3B1-2:1	2.20692
32	hsa-miR-153-3p	lnc-RP6-24A23.6.1-1:2	2.19946
33	hsa-miR-153-3p	lnc-LRIG1-2:1	2.19496
34	hsa-miR-153-3p	lnc-NFAT5-2:1	2.17761
35	hsa-miR-153-3p	lnc-RP11-305N23.1.1-1:5	2.14312
36	hsa-miR-153-3p	lnc-CPT2-3:1	2.14059
37	hsa-miR-153-3p	lnc-ZNF595-1:5	2.10536
38	hsa-miR-153-3p	lnc-PMM2-6:1	2.1021
39	hsa-miR-153-3p	lnc-SNURF-1:11	2.08145
40	hsa-miR-153-3p	lnc-PIGM-1:1	2.05272
41	hsa-miR-153-3p	lnc-RABGAP1-1:5	2.03148
42	hsa-miR-153-3p	lnc-ERN1-1:1	2.03138
43	hsa-miR-153-3p	lnc-ATP6V1G3-3:3	2.02021
44	hsa-miR-153-3p	lnc-OGFOD2-1:1	2.01844
45	hsa-miR-153-3p	lnc-ANG-1:1	1.95555
46	hsa-miR-153-3p	lnc-CCPG1-1:1	1.95258
47	hsa-miR-153-3p	lnc-LMO7-2:1	1.93872
48	hsa-miR-153-3p	lnc-KB-1507C5.2.1-3:3	1.91633
49	hsa-miR-153-3p	lnc-MYC-2:16	1.90559
50	hsa-miR-153-3p	lnc-SLC1A1-4:1	1.88441
1	hsa-miR-15a-5p	lnc-HIF1A-1:1	2.8595
2	hsa-miR-15a-5p	lnc-CDKN1C-3:2	2.73893
3	hsa-miR-15a-5p	lnc-SENP3-1:2	2.61341
4	hsa-miR-15a-5p	lnc-RHOF-1:8	2.52155
5	hsa-miR-15a-5p	lnc-CHSY1-5:1	2.4754
6	hsa-miR-15a-5p	lnc-DUOXA1-1:1	2.31589
7	hsa-miR-15a-5p	lnc-LRRC47-1:2	2.24305
8	hsa-miR-15a-5p	lnc-C10orf31-2:1	2.23154
9	hsa-miR-15a-5p	lnc-U47924.19.1-1:5	2.21051
10	hsa-miR-15a-5p	lnc-AP000769.1-2:1	2.21
11	hsa-miR-15a-5p	lnc-AGRN-1:1	2.17703
12	hsa-miR-15a-5p	lnc-ARC-1:2	2.15798
13	hsa-miR-15a-5p	lnc-ATP4A-1:1	2.11045
14	hsa-miR-15a-5p	lnc-TMEM98-2:3	2.0191
15	hsa-miR-15a-5p	lnc-NRL-1:2	1.98992
16	hsa-miR-15a-5p	lnc-AC010536.1-1:1	1.98396
17	hsa-miR-15a-5p	lnc-ZNF8-4:1	1.96081
18	hsa-miR-15a-5p	lnc-GNRH1-2:1	1.94638
19	hsa-miR-15a-5p	lnc-RHOF-1:11	1.91424
20	hsa-miR-15a-5p	lnc-AGAP5-1:5	1.91256
21	hsa-miR-15a-5p	lnc-ZNF720-2:1	1.91056
22	hsa-miR-15a-5p	lnc-RHBDL1-1:2	1.90888
23	hsa-miR-15a-5p	lnc-ZBTB20-1:1	1.89536
24	hsa-miR-15a-5p	lnc-SCYL1-1:4	1.88717
25	hsa-miR-15a-5p	lnc-CDKN1C-3:1	1.86638
26	hsa-miR-15a-5p	lnc-CYB5R2-3:3	1.85728
27	hsa-miR-15a-5p	lnc-SESN3-2:4	1.8462
28	hsa-miR-15a-5p	lnc-AC012652.1.1-1:2	1.84551
29	hsa-miR-15a-5p	lnc-TKT-1:7	1.7383
30	hsa-miR-15a-5p	lnc-GATAD1-2:1	1.7155
31	hsa-miR-15a-5p	lnc-FAM69C-2:5	1.58745
32	hsa-miR-15a-5p	lnc-CTTNBP2NL-1:1	1.57717
33	hsa-miR-15a-5p	lnc-BLCAP-1:3	1.57294
34	hsa-miR-15a-5p	lnc-EVX1-13:3	1.52835
35	hsa-miR-15a-5p	lnc-P2RY1-1:1	1.52661
36	hsa-miR-15a-5p	lnc-C4orf42-3:1	1.52049
37	hsa-miR-15a-5p	lnc-SLCO5A1-1:1	1.50585
38	hsa-miR-15a-5p	lnc-SAMD14-2:1	1.48934
39	hsa-miR-15a-5p	lnc-BTBD10-3:6	1.48244
40	hsa-miR-15a-5p	lnc-BCKDK-1:1	1.47707
41	hsa-miR-15a-5p	lnc-GJA10-3:6	1.46452
42	hsa-miR-15a-5p	lnc-PLEKHM3-1:1	1.45547
43	hsa-miR-15a-5p	lnc-TBC1D28-1:1	1.45323
44	hsa-miR-15a-5p	lnc-ZNF655-1:2	1.45286
45	hsa-miR-15a-5p	lnc-MAPK15-2:1	1.4472
46	hsa-miR-15a-5p	lnc-MST1P9-2:4	1.43629
47	hsa-miR-15a-5p	lnc-XRN2-2:6	1.42467
48	hsa-miR-15a-5p	lnc-ZNF643-1:1	1.40602
49	hsa-miR-15a-5p	lnc-PLA2G6-1:1	1.40359
50	hsa-miR-15a-5p	lnc-FRG2C-1:2	1.40331
1	hsa-miR-15b-5p	lnc-TBC1D28-1:1	2.8996
2	hsa-miR-15b-5p	lnc-CDKN1C-3:2	2.6645
3	hsa-miR-15b-5p	lnc-TMPRSS11E-1:1	2.54414
4	hsa-miR-15b-5p	lnc-ZBTB17-1:2	2.4126
5	hsa-miR-15b-5p	lnc-DUOXA1-1:1	2.23035
6	hsa-miR-15b-5p	lnc-SEBOX-2:2	2.19026
7	hsa-miR-15b-5p	lnc-SENP3-1:2	2.10454
8	hsa-miR-15b-5p	lnc-C6orf164-1:1	2.07741
9	hsa-miR-15b-5p	lnc-HIF1A-1:1	2.05432
10	hsa-miR-15b-5p	lnc-RHOF-1:8	2.02274
11	hsa-miR-15b-5p	lnc-BHMT2-1:1	2.02016
12	hsa-miR-15b-5p	lnc-SAMD14-2:1	1.98016
13	hsa-miR-15b-5p	lnc-AGRN-1:1	1.94509
14	hsa-miR-15b-5p	lnc-RHBDL1-1:2	1.94364
15	hsa-miR-15b-5p	lnc-PMM2-6:1	1.8961
16	hsa-miR-15b-5p	lnc-IFLTD1-2:1	1.89334
17	hsa-miR-15b-5p	lnc-GNRH1-2:1	1.87532
18	hsa-miR-15b-5p	lnc-AC010536.1-1:1	1.86383
19	hsa-miR-15b-5p	lnc-PMM2-5:1	1.85231
20	hsa-miR-15b-5p	lnc-OPHN1-1:1	1.83421
21	hsa-miR-15b-5p	lnc-GJA10-3:6	1.78221
22	hsa-miR-15b-5p	lnc-ZNF8-4:1	1.7378
23	hsa-miR-15b-5p	lnc-BCKDK-1:1	1.73715
24	hsa-miR-15b-5p	lnc-PCBP2-1:1	1.73477
25	hsa-miR-15b-5p	lnc-BLCAP-1:3	1.72843
26	hsa-miR-15b-5p	lnc-SCYL1-1:4	1.72135
27	hsa-miR-15b-5p	lnc-ERN1-1:1	1.70512
28	hsa-miR-15b-5p	lnc-EVX1-13:3	1.65584
29	hsa-miR-15b-5p	lnc-PLK1-1:1	1.61805
30	hsa-miR-15b-5p	lnc-SESN3-2:4	1.61478
31	hsa-miR-15b-5p	lnc-TKT-1:7	1.6145
32	hsa-miR-15b-5p	lnc-NAV1-2:1	1.57358
33	hsa-miR-15b-5p	lnc-ZNF720-2:1	1.5637
34	hsa-miR-15b-5p	lnc-CHSY1-5:1	1.56277
35	hsa-miR-15b-5p	lnc-NRL-1:2	1.55556
36	hsa-miR-15b-5p	lnc-AP000769.1-2:1	1.55537
37	hsa-miR-15b-5p	lnc-GATAD1-2:1	1.50997
38	hsa-miR-15b-5p	lnc-TLX1-2:2	1.48937
39	hsa-miR-15b-5p	lnc-DCUN1D5-1:1	1.47755
40	hsa-miR-15b-5p	lnc-CIAO1-1:1	1.47539
41	hsa-miR-15b-5p	lnc-JAM2-2:1	1.45739
42	hsa-miR-15b-5p	lnc-LRRC47-1:2	1.43097
43	hsa-miR-15b-5p	lnc-ARC-1:2	1.4286
44	hsa-miR-15b-5p	lnc-C5orf17-7:1	1.42669
45	hsa-miR-15b-5p	lnc-MTPAP-1:1	1.36135
46	hsa-miR-15b-5p	lnc-DLX5-2:7	1.31585
47	hsa-miR-15b-5p	lnc-RNF125-1:1	1.30804
48	hsa-miR-15b-5p	lnc-C4orf42-3:1	1.2955
49	hsa-miR-15b-5p	lnc-RHOF-1:11	1.29457
50	hsa-miR-15b-5p	lnc-AEBP1-1:1	1.27537
1	hsa-miR-16-5p	lnc-ZBTB17-1:2	3.89364
2	hsa-miR-16-5p	lnc-LRRC47-1:2	3.21938
3	hsa-miR-16-5p	lnc-TRIM26-2:9	3.01774
4	hsa-miR-16-5p	lnc-TRIM26-2:6	2.60497
5	hsa-miR-16-5p	lnc-CDKN1C-3:2	2.55034
6	hsa-miR-16-5p	lnc-FRG2C-1:2	2.52714
7	hsa-miR-16-5p	lnc-EVX1-13:3	2.3574
8	hsa-miR-16-5p	lnc-DUOXA1-1:1	2.34679
9	hsa-miR-16-5p	lnc-AGAP5-1:4	2.33021
10	hsa-miR-16-5p	lnc-OSBP2-2:7	2.24698
11	hsa-miR-16-5p	lnc-CYB5R2-3:3	2.18237
12	hsa-miR-16-5p	lnc-SAMD14-2:1	1.98569
13	hsa-miR-16-5p	lnc-PLK1-1:1	1.97612
14	hsa-miR-16-5p	lnc-AP000769.1-2:1	1.95653
15	hsa-miR-16-5p	lnc-PMM2-6:1	1.87788
16	hsa-miR-16-5p	lnc-CELF6-1:1	1.82632
17	hsa-miR-16-5p	lnc-AGRN-1:1	1.81325
18	hsa-miR-16-5p	lnc-CYB5R2-3:2	1.75452
19	hsa-miR-16-5p	lnc-WWP2-2:1	1.74581
20	hsa-miR-16-5p	lnc-C4orf42-3:1	1.7289
21	hsa-miR-16-5p	lnc-SENP3-1:2	1.68607
22	hsa-miR-16-5p	lnc-GATAD1-2:1	1.68198
23	hsa-miR-16-5p	lnc-BLCAP-1:3	1.67954
24	hsa-miR-16-5p	lnc-TBC1D28-1:1	1.64156
25	hsa-miR-16-5p	lnc-RHOF-1:8	1.62759
26	hsa-miR-16-5p	lnc-TKT-1:7	1.62748
27	hsa-miR-16-5p	lnc-HIF1A-1:1	1.60976
28	hsa-miR-16-5p	lnc-MRPS25-1:5	1.6018
29	hsa-miR-16-5p	lnc-AGAP5-1:5	1.58815
30	hsa-miR-16-5p	lnc-BCKDK-1:1	1.58093
31	hsa-miR-16-5p	lnc-DLX5-2:7	1.57864
32	hsa-miR-16-5p	lnc-ARC-1:2	1.56216
33	hsa-miR-16-5p	lnc-RHBDL1-1:2	1.55796
34	hsa-miR-16-5p	lnc-ATP4A-1:1	1.55368
35	hsa-miR-16-5p	lnc-DEGS1-1:1	1.55276
36	hsa-miR-16-5p	lnc-CYB5R2-3:1	1.53565
37	hsa-miR-16-5p	lnc-AC012652.1.1-1:2	1.49531
38	hsa-miR-16-5p	lnc-RNF125-1:1	1.48442
39	hsa-miR-16-5p	lnc-TMED5-1:18	1.47969
40	hsa-miR-16-5p	lnc-PLEKHM3-1:1	1.46755
41	hsa-miR-16-5p	lnc-MST1P9-2:4	1.46465
42	hsa-miR-16-5p	lnc-TRIM26-2:8	1.45072
43	hsa-miR-16-5p	lnc-RHOF-1:11	1.44753
44	hsa-miR-16-5p	lnc-AC010536.1-1:1	1.44413
45	hsa-miR-16-5p	lnc-SESN3-2:4	1.43552
46	hsa-miR-16-5p	lnc-KIAA1755-5:8	1.3958
47	hsa-miR-16-5p	lnc-C6orf164-1:1	1.37786
48	hsa-miR-16-5p	lnc-CDRT15-2:1	1.37001
49	hsa-miR-16-5p	lnc-EVX1-5:6	1.35493
50	hsa-miR-16-5p	lnc-STX6-2:1	1.33879
1	hsa-miR-17-5p	lnc-GPC5-1:2	5.04888
2	hsa-miR-17-5p	lnc-SNURF-2:1	4.97623
3	hsa-miR-17-5p	lnc-CDRT15-2:1	4.94067
4	hsa-miR-17-5p	lnc-KLHL11-1:1	4.61166
5	hsa-miR-17-5p	lnc-ADARB1-3:5	4.43795
6	hsa-miR-17-5p	lnc-RP11-305N23.1.1-1:5	4.35818
7	hsa-miR-17-5p	lnc-C9orf95-1:1	4.29664
8	hsa-miR-17-5p	lnc-PANK1-2:2	4.24385
9	hsa-miR-17-5p	lnc-NAP1L2-1:11	4.12464
10	hsa-miR-17-5p	lnc-COL9A2-1:1	3.97294
11	hsa-miR-17-5p	lnc-AP3B1-2:1	3.95516
12	hsa-miR-17-5p	lnc-NFAT5-2:1	3.90111
13	hsa-miR-17-5p	lnc-ANG-1:1	3.76557
14	hsa-miR-17-5p	lnc-ALYREF-1:1	3.68057
15	hsa-miR-17-5p	lnc-ZNF706-1:1	3.65886
16	hsa-miR-17-5p	lnc-ACER2-1:1	3.49638
17	hsa-miR-17-5p	lnc-SLC7A6OS-1:1	3.4039
18	hsa-miR-17-5p	lnc-SAMD14-2:1	3.34426
19	hsa-miR-17-5p	lnc-LUZP1-1:1	3.34097
20	hsa-miR-17-5p	lnc-GJA10-3:5	3.16495
21	hsa-miR-17-5p	lnc-OGFOD2-1:1	3.05446
22	hsa-miR-17-5p	lnc-POTEG-4:11	2.90139
23	hsa-miR-17-5p	lnc-WWP2-2:1	2.62699
24	hsa-miR-17-5p	lnc-COG7-2:1	2.50546
25	hsa-miR-17-5p	lnc-RIMS3-4:1	2.34348
26	hsa-miR-17-5p	lnc-P2RY1-1:1	2.27102
27	hsa-miR-17-5p	lnc-MEP1B-1:1	2.14926
28	hsa-miR-17-5p	lnc-SLC25A30-3:1	2.03798
29	hsa-miR-17-5p	lnc-AC135048.13.1-1:1	1.97143
30	hsa-miR-17-5p	lnc-RP6-24A23.6.1-1:2	1.95471
31	hsa-miR-17-5p	lnc-LRRC3-1:1	1.93524
32	hsa-miR-17-5p	lnc-CDH18-2:1	1.91478
33	hsa-miR-17-5p	lnc-CDKN1C-3:2	1.89722
34	hsa-miR-17-5p	lnc-EVX1-7:3	1.89506
35	hsa-miR-17-5p	lnc-ACOT1-2:1	1.88885
36	hsa-miR-17-5p	lnc-ZNF8-4:1	1.86757
37	hsa-miR-17-5p	lnc-IGIP-2:1	1.84377
38	hsa-miR-17-5p	lnc-KB-1980E6.3.1-1:2	1.82951
39	hsa-miR-17-5p	lnc-AC073263.1-1:1	1.79208
40	hsa-miR-17-5p	lnc-AP000769.1-2:1	1.7816
41	hsa-miR-17-5p	lnc-ZNF720-2:1	1.74146
42	hsa-miR-17-5p	lnc-HIF1A-1:1	1.71248
43	hsa-miR-17-5p	lnc-RPE-1:1	1.70405
44	hsa-miR-17-5p	lnc-DPM1-1:1	1.68613
45	hsa-miR-17-5p	lnc-MST1P9-2:4	1.66345
46	hsa-miR-17-5p	lnc-OSBP2-2:7	1.59992
47	hsa-miR-17-5p	lnc-C11orf54-1:1	1.58806
48	hsa-miR-17-5p	lnc-RHBDL1-1:2	1.57223
49	hsa-miR-17-5p	lnc-RHOF-1:11	1.49572
50	hsa-miR-17-5p	lnc-EVX1-5:6	1.4789
1	hsa-miR-181a-5p	lnc-HIF1A-1:1	3.25662
2	hsa-miR-181a-5p	lnc-RP6-24A23.6.1-1:2	3.18996
3	hsa-miR-181a-5p	lnc-PLEKHM3-1:1	2.91927
4	hsa-miR-181a-5p	lnc-ZNF23-1:1	2.77265
5	hsa-miR-181a-5p	lnc-FAM40A-2:1	2.70696
6	hsa-miR-181a-5p	lnc-CDKN1C-3:2	2.65191
7	hsa-miR-181a-5p	lnc-BHMT2-1:1	2.61659
8	hsa-miR-181a-5p	lnc-RHOF-1:8	2.57045
9	hsa-miR-181a-5p	lnc-PDK3-1:1	2.45767
10	hsa-miR-181a-5p	lnc-NFAT5-2:1	2.32837
11	hsa-miR-181a-5p	lnc-GNRH1-2:1	2.2535
12	hsa-miR-181a-5p	lnc-C4orf42-3:1	2.24759
13	hsa-miR-181a-5p	lnc-GUCY1A3-1:1	2.16168
14	hsa-miR-181a-5p	lnc-GGCT-1:16	2.12391
15	hsa-miR-181a-5p	lnc-SAMD14-2:1	2.04689
16	hsa-miR-181a-5p	lnc-LMO7-2:1	2.04323
17	hsa-miR-181a-5p	lnc-ZSCAN10-4:1	1.99482
18	hsa-miR-181a-5p	lnc-C11orf89-2:5	1.95615
19	hsa-miR-181a-5p	lnc-STAC2-1:1	1.9466
20	hsa-miR-181a-5p	lnc-RHBDL1-1:1	1.94354
21	hsa-miR-181a-5p	lnc-AC135048.13.1-1:1	1.9363
22	hsa-miR-181a-5p	lnc-PLA2G15-1:1	1.91193
23	hsa-miR-181a-5p	lnc-TRIM26-2:4	1.89733
24	hsa-miR-181a-5p	lnc-SMARCC2-1:1	1.89287
25	hsa-miR-181a-5p	lnc-SEBOX-2:2	1.88939
26	hsa-miR-181a-5p	lnc-APC-6:2	1.88703
27	hsa-miR-181a-5p	lnc-C11orf10-1:1	1.8716
28	hsa-miR-181a-5p	lnc-U47924.19.1-1:5	1.86103
29	hsa-miR-181a-5p	lnc-PMM2-6:1	1.8491
30	hsa-miR-181a-5p	lnc-SCYL1-1:4	1.8376
31	hsa-miR-181a-5p	lnc-ZNF595-1:5	1.8215
32	hsa-miR-181a-5p	lnc-RP11-1134I14.8.1-1:1	1.81091
33	hsa-miR-181a-5p	lnc-SLCO5A1-1:1	1.77842
34	hsa-miR-181a-5p	lnc-LRRD1-1:1	1.76725
35	hsa-miR-181a-5p	lnc-HBE1-1:2	1.7634
36	hsa-miR-181a-5p	lnc-GLG1-1:1	1.76187
37	hsa-miR-181a-5p	lnc-RAD23B-9:1	1.75625
38	hsa-miR-181a-5p	lnc-FAM69C-2:5	1.75054
39	hsa-miR-181a-5p	lnc-ALYREF-1:1	1.73919
40	hsa-miR-181a-5p	lnc-PMM2-2:1	1.72633
41	hsa-miR-181a-5p	lnc-ATMIN-1:1	1.70951
42	hsa-miR-181a-5p	lnc-C17orf85-1:1	1.70739
43	hsa-miR-181a-5p	lnc-OGFOD2-1:1	1.68957
44	hsa-miR-181a-5p	lnc-RHBDL1-1:2	1.68532
45	hsa-miR-181a-5p	lnc-CDKN1C-3:1	1.65893
46	hsa-miR-181a-5p	lnc-DPM1-1:1	1.64983
47	hsa-miR-181a-5p	lnc-ZBTB20-1:1	1.64178
48	hsa-miR-181a-5p	lnc-P2RY1-1:1	1.63278
49	hsa-miR-181a-5p	lnc-TANK-1:3	1.5978
[truncated: 11,751 more rows]
